# Supplementary material for: Familial STAG2 germline mutation defines a new human cohesinopathy
Source: NPJ Genom Med. 2017 Mar 20;2:7. doi: 10.1038/s41525-017-0009-4 (PMC5677968; doi:10.1038/s41525-017-0009-4)
Supplement: Supplementary file 3 — Supplementary Table 1 [file 41525_2017_9_MOESM3_ESM.xlsx]

## Sheet: Plan1
	Table S1 - Individual clinical characteristics of the patients
	Pedigree	Age clinical data	Intellectual	Hearing	Height	Large	Proeminent	Frontal	Observation
	number (Fig. S1)	obtained (years)	deficiency*	loss	(percentile)**	nose	ears	baldness
	IV-1 (Proband)	29	Moderate	Unilateral	155 cm (<<3rd )	Yes	Yes	Yes	Cleft palate
	III-7	Deceased at 38	Moderate	Bilateral	? (short)	Yes	Yes	No	No DNA confirmation
	III-16	60	Severe	Bilateral	160 cm (<3rd )	Yes	Yes	Yes
	IV-19	54	Moderate	No	145 cm (<<3rd )	Yes	Yes	Yes
	IV-20	36	Severe	Bilateral	150 cm (<<3rd )	Yes	Yes	Yes
	V-3	15	Moderate	No	160 cm (<3rd )	Yes	Yes	No
	*For classification see Boat and Wu, 2015
	**3rd percentile for adults = 163cm (Jones, 2006)
