# Supplementary material for: Familial STAG2 germline mutation defines a new human cohesinopathy
Source: NPJ Genom Med. 2017 Mar 20;2:7. doi: 10.1038/s41525-017-0009-4 (PMC5677968; doi:10.1038/s41525-017-0009-4)
Supplement: Supplementary file 4 — Supplementary Table 2 [file 41525_2017_9_MOESM4_ESM.xlsx]

## Sheet: Sheet1
Transcript Cluster ID	WT Bi-weight Avg Signal (log2)	S327N Bi-weight Avg Signal (log2)	Fold Change (linear) (WT vs. S327N)	Gene Symbol	Description	Chromosome	Genomic Position	Public Gene IDs	Group
TC16000656.hg.1	11.3	5.86	43.4	WFDC1	WAP four-disulfide core domain 1	chr16	84328252 - 84363457	NM_021197; ENST00000219454; AK075061; BC029159; OTTHUMT00000269083; uc002fhv.3; uc002fhw.3	Coding
TC06000060.hg.1	13.69	8.76	30.61	DSP	desmoplakin	chr6	7541808 - 7586950	NM_001008844; NM_004415; ENST00000379802; ENST00000418664; BC140802; HM151899; OTTHUMT00000039786; OTTHUMT00000367313; OTTHUMT00000367318; uc003mxp.1; uc003mxq.1; uc021yle.1	Coding
TC15000842.hg.1	11.29	6.54	26.92	ACAN	aggrecan	chr15	89346674 - 89418585	NM_001135; NM_013227; ENST00000352105; ENST00000439576; ENST00000558207; ENST00000559004; ENST00000561243; BC036445; BC150624; uc002bmx.3; uc002bna.2; uc010upo.1; uc010upp.1	Coding
TC01001602.hg.1	10.38	5.65	26.61	HMCN1	hemicentin 1	chr1	185703683 - 186160085	NM_031935; ENST00000271588; ENST00000485744; AK056336; AL833232; OTTHUMT00000131847; OTTHUMT00000131848; OTTHUMT00000131849; OTTHUMT00000131850; OTTHUMT00000131851; uc001grq.1; uc001grr.1; uc001grs.1	Coding
TC07003323.hg.1	9.6	4.94	25.33	EPDR1	ependymin related 1	chr7	37960163 - 37991543	NM_001242946; NM_001242948; NM_017549; ENST00000199448; ENST00000423717; ENST00000425345; BC018299; OTTHUMT00000220037; OTTHUMT00000338085; OTTHUMT00000367759; uc003tfq.3; uc010kxh.3	Coding
TC04002887.hg.1	9.63	5.23	21.1	SORBS2	sorbin and SH3 domain containing 2	chr4	186515038 - 186696442	AF049885	NonCoding
TC06002615.hg.1	10.43	6.12	19.83	SOX4	SRY box 4	chr6	21597661 - 21598850	AJ420500	NonCoding
TC08001590.hg.1	11.53	7.23	19.74	FBXO32	F-box protein 32	chr8	124510127 - 124553493	NM_001242463; NM_058229; NM_148177; ENST00000443022; ENST00000517956; BC024030; BC120963; OTTHUMT00000381281; OTTHUMT00000381282; OTTHUMT00000381283; OTTHUMT00000381284; OTTHUMT00000381285; OTTHUMT00000381286; uc003yqp.2; uc003yqr.3; uc010mdk.3	Coding
TC16000660.hg.1	11.79	7.69	17.18	CRISPLD2	cysteine-rich secretory protein LCCL domain containing 2	chr16	84853537 - 84943116	NM_031476; ENST00000262424; AK027395; AK303887; AY358413; BC007689; BC063012; OTTHUMT00000269086; uc002fik.4; uc002fil.2; uc002fim.2; uc002fin.4; uc010vog.1; uc010voh.1	Coding
TC08002503.hg.1	9.67	5.74	15.18	FBXO32	F-box protein 32	chr8	124510130 - 124515058	AK125888	NonCoding
TC11003312.hg.1	14.88	10.97	14.97	MMP1	matrix metallopeptidase 1	chr11	102668128 - 102668877	M15996	NonCoding
TC10001498.hg.1	12.35	8.48	14.59	ACTA2	actin, alpha 2, smooth muscle, aorta	chr10	90694831 - 90751147	NM_001141945; NM_001613; ENST00000224784; ENST00000458208; ENST00000480297; AK300353; AK300664; BC017554; BC093052; OTTHUMT00000049264; OTTHUMT00000049265; OTTHUMT00000049266; OTTHUMT00000049267; OTTHUMT00000049268; OTTHUMT00000049269; uc001kfp.3; uc001kfq.3; uc010qmy.2; uc010qmz.1	Coding
TC05001752.hg.1	9.82	5.99	14.31	FBN2	fibrillin 2	chr5	127593601 - 127994878	NM_001999; ENST00000262464; ENST00000502468; ENST00000507835; ENST00000508053; ENST00000508989; ENST00000511489; AF193046; AK300440; OTTHUMT00000371618; OTTHUMT00000372793; OTTHUMT00000372794; OTTHUMT00000372795; OTTHUMT00000372796; OTTHUMT00000372797; uc003kuu.3; uc003kuv.2; uc003kuw.4	Coding
TC11003311.hg.1	14.54	10.82	13.17	MMP1	matrix metallopeptidase 1	chr11	102667775 - 102668070	DQ399597	NonCoding
TC11002234.hg.1	13.44	9.75	12.98	MMP1	matrix metallopeptidase 1	chr11	102660641 - 102668966	NM_001145938; NM_002421; ENST00000315274; BC013875; OTTHUMT00000109632; uc001phi.2; uc010ruv.1	Coding
TC16001161.hg.1	7.68	4.02	12.66	CDH8	cadherin 8, type 2	chr16	61685915 - 62070739	NM_001796; ENST00000299345; AB074170; BC113416; OTTHUMT00000268754; uc002eog.2; uc002eoh.3	Coding
TC01000800.hg.1	8.78	5.16	12.31	ADGRL2	adhesion G protein-coupled receptor L2	chr1	81771845 - 82458107	NM_012302; ENST00000319517; ENST00000359929; ENST00000370713; ENST00000370715; ENST00000370717; ENST00000370721; ENST00000370723; ENST00000370725; ENST00000370727; ENST00000370728; ENST00000370730; ENST00000469377; AB018329; AF104266; AF104938; AJ131581; AK123422; DQ925675	Coding
TC11002647.hg.1	8.88	5.25	12.31	TSPAN18	tetraspanin 18	chr11	44951562 - 44953972	AK027515	NonCoding
TC15001201.hg.1	16.07	12.51	11.73	ACTC1	actin, alpha, cardiac muscle 1	chr15	35080296 - 35088340	NM_005159; ENST00000290378; ENST00000557860; BC009978; OTTHUMT00000251876; uc001ziu.1	Coding
TC21000077.hg.1	9.92	6.37	11.67	JAM2	junctional adhesion molecule 2	chr21	27011584 - 27089874	NM_021219; ENST00000312957; ENST00000400532; ENST00000477351; ENST00000480456; AK294769; BC017779; OTTHUMT00000171347; OTTHUMT00000171349; OTTHUMT00000171352; OTTHUMT00000171353; OTTHUMT00000171354; OTTHUMT00000171355	Coding
TC15001824.hg.1	9.61	6.13	11.16	HAPLN3	hyaluronan and proteoglycan link protein 3	chr15	89420519 - 89438857	NM_178232; ENST00000359595; BC053689; BC062320; OTTHUMT00000309070; uc002bnc.3; uc002bnd.3; uc002bne.3	Coding
TC12001209.hg.1	7.84	4.4	10.93	CLEC2A	C-type lectin domain family 2, member A	chr12	10051272 - 10084980	NM_001130711; ENST00000339766; ENST00000455827; EU095393; OTTHUMT00000277173; uc009zhb.2; uc009zhc.2	Coding
TC17001924.hg.1	10.58	7.17	10.58	LGALS3BP	lectin, galactoside-binding, soluble, 3 binding protein	chr17	76967335 - 76976061	NM_005567; ENST00000262776; AK057776; BC002403; BC015761; uc002jwh.3; uc002jwi.3	Coding
TCUn_gl000222000002.hg.1	9.21	5.86	10.18	LINC00960	long intergenic non-protein coding RNA 960	chrUn_gl000222	74365 - 81351	NR_040004; NR_040005	Coding
TCUn_gl000218000001.hg.1	9.22	5.89	10.1	LOC389834; LOC100233156	ankyrin repeat domain 57 pseudogene; tektin 4 pseudogene	chrUn_gl000218	38786 - 97454	NR_027420; NR_037871; NR_037872; AK126241; BC137367; uc003jah.2; uc003jai.3; uc003jaj.2; uc011mfn.2	Coding
TC09000398.hg.1	8.36	5.09	9.61	DAPK1	death-associated protein kinase 1	chr9	90112143 - 90323549	NM_004938; ENST00000358077; ENST00000408954; ENST00000466188; ENST00000469640; ENST00000472284; ENST00000491893; AB208871; AK127855; AK296839; BC113660; BC143730; BC143759; EF090258; OTTHUMT00000052942; OTTHUMT00000052943; OTTHUMT00000052944; OTTHUMT00000052946; OTTHUMT00000052947; OTTHUMT00000356840; OTTHUMT00000356841; OTTHUMT00000356842; OTTHUMT00000356843; OTTHUMT00000356844; OTTHUMT000003568…	Coding
TC0X001438.hg.1	10.21	6.95	9.6	LDOC1	leucine zipper, down-regulated in cancer 1	chrX	140269930 - 140271310	NM_012317; ENST00000370526; ENST00000460721; BC003104; OTTHUMT00000058592; OTTHUMT00000058593; uc004fbj.3	Coding
TC05003122.hg.1	11.45	8.25	9.13	HAPLN1	hyaluronan and proteoglycan link protein 1	chr5	82937051 - 82937306	M63579	NonCoding
TC4_gl000194_random000002.hg.1	8.44	5.25	9.11	MAFIP; TEKT4P2	MAFF interacting protein (pseudogene); tektin 4 pseudogene 2	chr4_gl000194_random	53589 - 115055	NM_001190825; AK096952; BC073934; DQ786282	Coding
TC09002865.hg.1	12.24	9.07	9.01	CLIC3	chloride intracellular channel 3	chr9	139889137 - 139890155	CR542066	NonCoding
TC15000843.hg.1	8.2	5.06	8.84	ACAN	aggrecan	chr15	89411447 - 89411560	L12234	Coding
TC04001682.hg.1	9.04	5.95	8.53	FAM198B	family with sequence similarity 198, member B	chr4	159045626 - 159094470	NM_001031700; NM_001128424; NM_016613; ENST00000296530; ENST00000393807; AK172805; BC043193; OTTHUMT00000365227; OTTHUMT00000365228; OTTHUMT00000365229; OTTHUMT00000365230; OTTHUMT00000365232; OTTHUMT00000365233; OTTHUMT00000365234; uc003ipp.4; uc003ipq.4; uc003ipr.4; uc003ips.3	Coding
TC03000442.hg.1	8.15	5.18	7.83	LINC00960	long intergenic non-protein coding RNA 960	chr3	75721432 - 75728454	NR_040004; NR_040005; ENST00000492922; OTTHUMT00000352691; OTTHUMT00000352692	Coding
TC06002260.hg.1	9.94	7.02	7.58	SERAC1	serine active site containing 1	chr6	158530536 - 158589312	NM_032861; ENST00000367101; ENST00000367104; AK125878; BC001705; OTTHUMT00000042862; OTTHUMT00000042863; OTTHUMT00000042864; uc003qrb.2; uc003qrc.2	Coding
TC05002708.hg.1	13.63	10.72	7.51	SGCD	sarcoglycan delta	chr5	156187491 - 156189345	AK129889	NonCoding
TC21000267.hg.1	7.93	5.03	7.47	TEKT4P2	tektin 4 pseudogene 2	chr21	9907189 - 9968593	NR_038327; NR_038328; NR_038329; ENST00000416067; BC073934; uc002zka.2; uc021wgx.1; uc021wgy.1	Coding
TC12001430.hg.1	9.08	6.2	7.35	AMIGO2	adhesion molecule with Ig-like domain 2	chr12	47469490 - 47473734	NM_001143668; NM_181847; ENST00000266581; ENST00000429635; ENST00000550413; AL833007; BC047595; BC095477; uc001rpk.3; uc001rpl.3; uc001rpm.3	Coding
TC0X000207.hg.1	8.01	5.17	7.19	MAOA	monoamine oxidase A	chrX	43514158 - 43606068	NM_000240; ENST00000338702; ENST00000497485; ENST00000542639; AK293926; BC008064; BC044787; OTTHUMT00000056300; OTTHUMT00000056301; OTTHUMT00000056302	Coding
TC06001089.hg.1	8.53	5.69	7.17	ULBP1	UL16 binding protein 1	chr6	150285143 - 150294846	NM_025218; ENST00000229708; BC035416; OTTHUMT00000042677; uc003qnp.3	Coding
TC12000227.hg.1	6.75	4	6.69	PDE3A	phosphodiesterase 3A, cGMP-inhibited	chr12	20522179 - 20837315	NM_000921; NM_001244683; ENST00000359062; ENST00000544307; BC117369; BC117371; uc001reh.2; uc021qwa.1	Coding
TC01003211.hg.1	16.04	13.3	6.67	CTSK	cathepsin K	chr1	150768684 - 150780917	NM_000396; ENST00000271651; ENST00000480670; AY429530; BC016058; OTTHUMT00000084732; OTTHUMT00000084733; OTTHUMT00000095841; uc001evp.2; uc009wma.2	Coding
TC21000804.hg.1	7.25	4.56	6.44	TEKT4P2	tektin 4 pseudogene 2	chr21	9907189 - 9968593	NR_038327; NR_038328; NR_038329	NonCoding
TC05000860.hg.1	11.35	8.68	6.38	SGCD	sarcoglycan delta	chr5	155135063 - 156194798	NM_000337; NM_001128209; NM_172244; ENST00000337851; ENST00000435422; ENST00000517913; BC008431; BC020740; OTTHUMT00000373469; OTTHUMT00000373470; OTTHUMT00000373502; OTTHUMT00000373513; uc003lwa.1; uc003lwb.3; uc003lwc.4; uc003lwd.4	Coding
TC16000647.hg.1	9.76	7.09	6.35	CDH13	cadherin 13	chr16	82660399 - 83830215	NM_001220488; NM_001220489; NM_001220490; NM_001220491; NM_001220492; NM_001257; ENST00000268613; ENST00000428848; ENST00000431540; ENST00000539548; BC028624; uc002fgx.3; uc010chh.3; uc010vns.2; uc010vnt.2; uc010vnu.2; uc021tlw.1	Coding
TC13000049.hg.1	9.03	6.38	6.28	TNFRSF19	tumor necrosis factor receptor superfamily, member 19	chr13	24144509 - 24250244	NM_001204458; NM_001204459; NM_018647; NM_148957; ENST00000248484; ENST00000382258; ENST00000382263; ENST00000403372; ENST00000464735; BC035796; BC047321; OTTHUMT00000044156; OTTHUMT00000044157; OTTHUMT00000044158; OTTHUMT00000044159; uc001uot.3; uc001uou.3; uc001uov.2; uc001uow.3; uc010tcu.2	Coding
TC0X000526.hg.1	14.31	11.67	6.23	PRPS1	phosphoribosyl pyrophosphate synthetase 1	chrX	106871654 - 106894256	NM_001204402; NM_002764; ENST00000372418; ENST00000372419; ENST00000372428; ENST00000372435; AK307748; BC001605; OTTHUMT00000057840; OTTHUMT00000057841; OTTHUMT00000057842; uc004ene.4; uc010npg.3; uc011msj.2	Coding
TC12002377.hg.1	10.23	7.68	5.86	LOC400043	uncharacterized LOC400043	chr12	54519882 - 54526627	ENST00000508564	NonCoding
TC05002707.hg.1	10.88	8.34	5.85	SGCD	sarcoglycan delta	chr5	155135063 - 156021973	BC008431	NonCoding
TC06000135.hg.1	8.29	5.74	5.83	SOX4	SRY box 4	chr6	21593000 - 21598850	NM_003107; ENST00000244745; BC072668; OTTHUMT00000043301; uc003ndi.3	Coding
TC19002629.hg.1	10.95	8.47	5.59	IFI30	interferon, gamma-inducible protein 30	chr19	18284579 - 18288927	NM_006332; ENST00000407280; BC021136; BC031020; uc002nic.1	Coding
TC10001691.hg.1	11.38	8.92	5.51	RAB11FIP2	RAB11 family interacting protein 2 (class I)	chr10	119764427 - 119806114	NM_014904; ENST00000355624; ENST00000369199; ENST00000483413; BC075073; DQ013303; OTTHUMT00000050583; OTTHUMT00000050584; OTTHUMT00000050585; uc001ldj.2; uc009xyz.2	Coding
TC01002441.hg.1	6.58	4.16	5.36	LAPTM5	lysosomal protein transmembrane 5	chr1	31205315 - 31230683	NM_006762; ENST00000294507; ENST00000476492; BC106896; OTTHUMT00000010463; OTTHUMT00000010464; OTTHUMT00000010465; uc001bsc.2	Coding
TC02001122.hg.1	14.54	12.13	5.31	GLS	glutaminase	chr2	191745547 - 191830278	NM_001256310; NM_014905; ENST00000320717; ENST00000338435; ENST00000409215; ENST00000409428; ENST00000409626; ENST00000471443; AF097492; AF097493; AF097494; AF097495; AK294927; AK298266; BC038507; CR749593; OTTHUMT00000255999; OTTHUMT00000335598; OTTHUMT00000335599; OTTHUMT00000335600; OTTHUMT00000335601; OTTHUMT00000335602; OTTHUMT00000335603; OTTHUMT00000335604; OTTHUMT00000335605; OTTHUMT00000…	Coding
TC13000047.hg.1	8.22	5.85	5.2	LINC00327	long intergenic non-protein coding RNA 327	chr13	24043651 - 24061603	NR_038995; ENST00000443778; OTTHUMT00000044154; uc001uos.3	Coding
TC19001517.hg.1	7.45	5.08	5.15	GMFG	glia maturation factor, gamma	chr19	39818999 - 39826726	NM_004877; ENST00000253054; BC061922; BC080180; BC093799; BC143543; BC143546; BC143548; uc002okx.4; uc002okz.4	Coding
TC11000375.hg.1	8.02	5.66	5.14	TSPAN18	tetraspanin 18	chr11	44748662 - 44953977	NM_130783; ENST00000340160; ENST00000520358; BC019342; OTTHUMT00000376197; OTTHUMT00000376227; OTTHUMT00000376228; OTTHUMT00000376229; OTTHUMT00000376230; OTTHUMT00000376231; OTTHUMT00000376232; OTTHUMT00000376233; OTTHUMT00000376234; uc001mye.4; uc001myg.3	Coding
TC01003697.hg.1	7.56	5.2	5.12	LMOD1	leiomodin 1 (smooth muscle)	chr1	201865580 - 201915716	NM_012134; ENST00000367288; AK304852; BC080187; OTTHUMT00000087085; uc010ppu.2; uc021phl.1	Coding
TC12000457.hg.1	11.9	9.54	5.12	LOC400043	uncharacterized LOC400043	chr12	54519855 - 54526627	NR_026656; ENST00000508564; uc001sez.4	Coding
TC03000026.hg.1	11.14	8.82	4.99	LMCD1	LIM and cysteine-rich domains 1	chr3	8543393 - 8609806	NM_014583; ENST00000157600; ENST00000397386; ENST00000454244; AK293849; AK294455; AK300803; BC000646; OTTHUMT00000337854; OTTHUMT00000337855; OTTHUMT00000337856; OTTHUMT00000337857; OTTHUMT00000337858; OTTHUMT00000337859	Coding
TC21000891.hg.1	13.15	10.83	4.98	ADAMTS1	ADAM metallopeptidase with thrombospondin type 1 motif 1	chr21	28217221 - 28217728	DQ108407	NonCoding
TC18000758.hg.1	6.97	4.66	4.97	DOK6	docking protein 6	chr18	67510569 - 67515832	AL512695	NonCoding
TC19001699.hg.1	8.63	6.33	4.95	HSD17B14	hydroxysteroid (17-beta) dehydrogenase 14	chr19	49316274 - 49339934	NM_016246; ENST00000263278; AK307437; BC006283; uc002pkv.1; uc010emk.1	Coding
TC09000222.hg.1	9.85	7.54	4.94	ALDH1B1	aldehyde dehydrogenase 1 family, member B1	chr9	38392661 - 38398662	NM_000692; ENST00000377698; BC001619; OTTHUMT00000052492; uc004aay.3	Coding
TC21000892.hg.1	12.74	10.45	4.9	ADAMTS5	ADAM metallopeptidase with thrombospondin type 1 motif 5	chr21	28290242 - 28292870	AK095905	NonCoding
TC08000646.hg.1	9.87	7.58	4.88	CTHRC1	collagen triple helix repeat containing 1	chr8	104383743 - 104395232	NM_001256099; NM_138455; ENST00000330295; ENST00000415886; ENST00000520337; ENST00000520880; AK300273; BC014245; OTTHUMT00000380792; OTTHUMT00000380793; OTTHUMT00000380794; OTTHUMT00000380795	Coding
TC21000345.hg.1	13.51	11.23	4.86	ADAMTS1	ADAM metallopeptidase with thrombospondin type 1 motif 1	chr21	28208606 - 28217728	NM_006988; ENST00000284984; BC036515; OTTHUMT00000171650; OTTHUMT00000171651; OTTHUMT00000171652; OTTHUMT00000171653; OTTHUMT00000381380; OTTHUMT00000381381; uc002ymf.3	Coding
TC12001324.hg.1	7.94	5.68	4.78	BHLHE41	basic helix-loop-helix family, member e41	chr12	26272078 - 26278060	NM_030762; ENST00000242728; AY665466; BC025968; uc001rhb.3	Coding
TC08001557.hg.1	8.83	6.6	4.69	ENPP2	ectonucleotide pyrophosphatase/phosphodiesterase 2	chr8	120584860 - 120590725	ENST00000518109; OTTHUMT00000381391	Coding
TC02000281.hg.1	12.1	9.9	4.6	EPAS1	endothelial PAS domain protein 1	chr2	46520806 - 46613842	NM_001430; ENST00000263734; ENST00000467888; AK123845; BC051338; OTTHUMT00000250752; OTTHUMT00000328041; OTTHUMT00000328042; OTTHUMT00000328043; OTTHUMT00000328044; OTTHUMT00000328045; OTTHUMT00000328046; OTTHUMT00000328047; OTTHUMT00000328048; OTTHUMT00000328049; uc002ruv.3; uc002ruw.3	Coding
TC02001101.hg.1	11.09	8.9	4.58	FAM171B	family with sequence similarity 171, member B	chr2	187558698 - 187630685	NM_177454; ENST00000304698; BC036478; BC060872; OTTHUMT00000334679; uc002ups.3; uc002upt.3	Coding
TC09001166.hg.1	8.4	6.21	4.57	MIR1299	microRNA 1299	chr9	69002239 - 69002321	ENST00000459575	Coding
TC02002811.hg.1	6.38	4.2	4.54	PAX3	paired box 3	chr2	223064606 - 223163715	NM_000438; NM_001127366; NM_013942; NM_181457; NM_181458; NM_181459; NM_181460; NM_181461; ENST00000258387; ENST00000336840; ENST00000344493; ENST00000350526; ENST00000392069; ENST00000392070; ENST00000409551; ENST00000409828; BC101299; BC101301; OTTHUMT00000256857; OTTHUMT00000256858; OTTHUMT00000256859; OTTHUMT00000328668; OTTHUMT00000328669; OTTHUMT00000328670; OTTHUMT00000328671; OTTHUMT00000…	Coding
TC04002167.hg.1	8.99	6.84	4.45	SYNPO2	synaptopodin 2	chr4	119957649 - 119959674	AK000774	NonCoding
TC04000839.hg.1	9.78	7.68	4.31	PALLD	palladin, cytoskeletal associated protein	chr4	169418217 - 169849608	NM_001166108; NM_001166109; NM_001166110; NM_016081; ENST00000261509; ENST00000505667; ENST00000507735; ENST00000512127; AF151909; BC140850; BC144666; OTTHUMT00000363761; OTTHUMT00000363762; OTTHUMT00000363769; OTTHUMT00000363770; OTTHUMT00000363771; OTTHUMT00000363772; OTTHUMT00000364353; OTTHUMT00000364401; OTTHUMT00000364402; OTTHUMT00000364403; OTTHUMT00000364404; OTTHUMT00000364405; OTTHUMT0…	Coding
TC17001644.hg.1	6.96	4.85	4.3	HOXB5	homeobox B5	chr17	46668619 - 46671323	NM_002147; ENST00000239151; BC117247; OTTHUMT00000358148; uc002inr.3	Coding
TC04000636.hg.1	10.86	8.79	4.2	FAT4	FAT atypical cadherin 4	chr4	126237554 - 126414087	NM_024582; ENST00000335110; ENST00000394329; AK096646; AY356402; OTTHUMT00000256765; OTTHUMT00000313530; OTTHUMT00000363926; uc003ifi.1; uc003ifj.4; uc011cgp.2	Coding
TC02002891.hg.1	9.52	7.45	4.19	ARL4C	ADP-ribosylation factor like GTPase 4C	chr2	235401685 - 235405697	NM_005737; ENST00000339728; ENST00000390645; BC089043; OTTHUMT00000257073; uc002vvn.3	Coding
TC04000253.hg.1	10.21	8.15	4.16	UCHL1	ubiquitin C-terminal hydrolase L1	chr4	41258430 - 41270472	NM_004181; ENST00000284440; ENST00000503431; ENST00000504818; ENST00000508768; ENST00000512788; AK054579; BC000332; BC005117; BC006305; OTTHUMT00000216827; OTTHUMT00000216828; OTTHUMT00000216829; OTTHUMT00000216830; OTTHUMT00000360473; OTTHUMT00000360474; OTTHUMT00000360475; OTTHUMT00000360476; OTTHUMT00000360477; OTTHUMT00000360478; OTTHUMT00000360479; OTTHUMT00000360480; uc003gvo.3; uc003gvp.3	Coding
TC18000524.hg.1	5.88	3.83	4.15	CCDC68	coiled-coil domain containing 68	chr18	52568740 - 52626739	NM_001143829; NM_025214; ENST00000337363; ENST00000432185; BC029508; OTTHUMT00000256006; uc002lfs.3; uc002lft.3	Coding
TC14000514.hg.1	10.13	8.09	4.12	FLRT2	fibronectin leucine rich transmembrane protein 2	chr14	85996488 - 86095034	NM_013231; ENST00000330753; ENST00000554746; ENST00000557419; BC126249; BC143936; uc001xvr.3; uc010atd.3	Coding
TC10000889.hg.1	14.27	12.23	4.11	HTRA1	HtrA serine peptidase 1	chr10	124221041 - 124274424	NM_002775; ENST00000368984; OTTHUMT00000050802; OTTHUMT00000128327; uc001lgj.2	Coding
TC01000649.hg.1	11.11	9.09	4.07	PODN	podocan	chr1	53527724 - 53551174	NM_001199080; NM_001199081; NM_001199082; NM_153703; ENST00000312553; ENST00000371500; ENST00000395871; ENST00000471210; BC028292; BC030608; OTTHUMT00000024735; OTTHUMT00000024736; OTTHUMT00000024737; OTTHUMT00000024738; OTTHUMT00000092205; uc001cuv.3; uc001cuw.3; uc010onr.2; uc010ons.2	Coding
TC09001434.hg.1	7.32	5.31	4.02	ABCA1	ATP binding cassette subfamily A member 1	chr9	107543283 - 107690527	NM_005502; ENST00000374733; ENST00000374736; ENST00000423487; ENST00000494467; BC034824; BC146856; OTTHUMT00000053491; OTTHUMT00000053492; OTTHUMT00000053493; OTTHUMT00000053494; uc004bcl.3; uc004bcm.3	Coding
TC05000914.hg.1	11.7	9.69	4.01	TENM2	teneurin transmembrane protein 2	chr5	166711804 - 167691162	NM_001122679; ENST00000403607; ENST00000518659; ENST00000518693; ENST00000519204; ENST00000520394; ENST00000545108; AB032953; AK056053; BX648178; HE578283; OTTHUMT00000371066; OTTHUMT00000371190; OTTHUMT00000371191; OTTHUMT00000371192; OTTHUMT00000371193; OTTHUMT00000371194; OTTHUMT00000371195; OTTHUMT00000376096; OTTHUMT00000376097; uc003lzt.4; uc010jjd.3; uc010jje.3; uc021yhi.1	Coding
TC06001969.hg.1	5.5	7.5	-4.01	SIM1	single-minded family bHLH transcription factor 1	chr6	100832891 - 100912805	NM_005068; ENST00000262901; ENST00000369208; AK308090; OTTHUMT00000041628; OTTHUMT00000366952; OTTHUMT00000366953; uc003pqj.4; uc010kcu.3	Coding
TC6_qbl_hap6000101.hg.1	4.77	6.77	-4.01	KIFC1	kinesin family member C1	chr6_qbl_hap6	4591540 - 4609906	NM_002263; AK303239; BC121041; OTTHUMT00000038404; OTTHUMT00000314573; OTTHUMT00000314574; OTTHUMT00000314575; uc011jbf.1; uc011jbg.1	Coding
TC05001316.hg.1	7.53	9.55	-4.06	HMGCS1	3-hydroxy-3-methylglutaryl-CoA synthase 1 (soluble)	chr5	43289493 - 43313614	NM_001098272; NM_002130; ENST00000325110; ENST00000433297; BC083514; OTTHUMT00000368022; OTTHUMT00000368024; OTTHUMT00000368025; OTTHUMT00000368026; OTTHUMT00000368027; OTTHUMT00000368028; OTTHUMT00000368029	Coding
TC06000266.hg.1	5.47	7.49	-4.06	HIST1H4J	histone cluster 1, H4j	chr6	27791884 - 27792258	NM_021968; ENST00000355057; BC017361; BC120940; OTTHUMT00000040155; uc003njp.3	Coding
TC07001654.hg.1	5.93	7.96	-4.08	MCM7	minichromosome maintenance complex component 7	chr7	99690351 - 99699563	NM_005916; NM_182776; ENST00000303887; ENST00000343023; ENST00000354230; AK226175; BC009398; BC013375; OTTHUMT00000336534; OTTHUMT00000336598; OTTHUMT00000336600; OTTHUMT00000336601; OTTHUMT00000336602; OTTHUMT00000336603; OTTHUMT00000336632; OTTHUMT00000336728; OTTHUMT00000336729; OTTHUMT00000336732; OTTHUMT00000336749; uc003usv.1; uc003usw.1; uc003usx.1	Coding
TC10000721.hg.1	11.24	13.27	-4.08	SCD	stearoyl-CoA desaturase (delta-9-desaturase)	chr10	102106772 - 102124591	NM_005063; ENST00000370355; BC062303; OTTHUMT00000049857; uc001kqy.3	Coding
TC13000517.hg.1	4.3	6.33	-4.08	FLT1	fms-related tyrosine kinase 1	chr13	28874483 - 29069265	NM_001159920; NM_001160030; NM_001160031; NM_002019; ENST00000282397; ENST00000539099; ENST00000540678; ENST00000541932; ENST00000543394; BC029849; BC039007; BC048278; DQ836395; EF491868; EF491869; OTTHUMT00000044322; S77812; S77814; uc001usa.3; uc001usb.3; uc001usc.3; uc001usd.3; uc010aap.2; uc010aaq.2; uc010aar.1; uc010aas.1; uc010aat.1; uc010tdp.1	Coding
TC19001159.hg.1	9	11.03	-4.08	DNMT1	DNA (cytosine-5-)-methyltransferase 1	chr19	10244022 - 10305755	NM_001130823; NM_001379; ENST00000340748; ENST00000359526; ENST00000540357; AB209413; AF290894; AK122759; AY927518; BC092517; BC126227; uc002mnf.3; uc002mng.3; uc002mnh.3; uc002mnk.3; uc010dxb.1; uc010xlc.2; uc010xld.2	Coding
TC17001757.hg.1	10.55	12.58	-4.1	MIR4737	microRNA 4737	chr17	58120386 - 58120466	NR_039890; uc021uba.1	Coding
TC03001695.hg.1	4.4	6.44	-4.11	POLQ	polymerase (DNA directed), theta	chr3	121150273 - 121265488	NM_199420; ENST00000264233; ENST00000488282; AF052573; OTTHUMT00000355097; OTTHUMT00000355100; OTTHUMT00000355101; uc003eed.3; uc003eee.4	Coding
TC01003798.hg.1	4.23	6.27	-4.12	NEK2	NIMA-related kinase 2	chr1	211831599 - 211848972	NM_001204182; NM_001204183; NM_002497; ENST00000366998; ENST00000366999; ENST00000462283; ENST00000540251; AY863109; BC043502; BC065932; OTTHUMT00000090154; OTTHUMT00000090155; OTTHUMT00000090156; OTTHUMT00000099347; uc001hir.2; uc001his.4; uc001hit.2; uc021piq.1; uc021pir.1	Coding
TC08001062.hg.1	10.32	12.37	-4.13	STC1	stanniocalcin 1	chr8	23699428 - 23712320	NM_003155; ENST00000290271; ENST00000524323; BC029044; OTTHUMT00000215143; OTTHUMT00000376073; uc003xdw.1	Coding
TC04000874.hg.1	5.92	7.98	-4.17	NEIL3	nei-like DNA glycosylase 3	chr4	178230990 - 178284097	NM_018248; ENST00000264596; AK307692; BC025954; OTTHUMT00000361914; OTTHUMT00000361915; uc003iut.2; uc010irs.3	Coding
TC12001181.hg.1	13.88	15.95	-4.19	MFAP5	microfibrillar associated protein 5	chr12	8798540 - 8815480	NM_003480; ENST00000359478; ENST00000396549; ENST00000433590; ENST00000535336; ENST00000540087; ENST00000543369; AK124368; AK299475; BC005901; uc001qus.2; uc001qut.1; uc009zge.1	Coding
TC01000936.hg.1	7.19	9.27	-4.21	GPSM2	G-protein signaling modulator 2	chr1	109417972 - 109476957	NM_013296; ENST00000264126; ENST00000406462; AB445462; AK295563; BC027732; OTTHUMT00000032400; OTTHUMT00000032401; OTTHUMT00000032402; OTTHUMT00000324129; OTTHUMT00000324130; uc010ovc.2; uc010ovd.2; uc010ove.1	Coding
TC19000097.hg.1	6.29	8.36	-4.21	UHRF1	ubiquitin-like with PHD and ring finger domains 1	chr19	4909510 - 4962165	NM_001048201; NM_013282; AK289389; AK303361; BC113875; uc002mbo.3; uc002mbp.3; uc010duf.3; uc010xik.2	Coding
TC6_cox_hap2000055.hg.1	4.81	6.89	-4.21	TCF19	transcription factor 19	chr6_cox_hap2	2641060 - 2646745	NM_001077511; NM_007109; BC002493; BC033086; BC044632; OTTHUMT00000077326; OTTHUMT00000077327; OTTHUMT00000314779; uc011fbu.2; uc011fbv.2	Coding
TC0X000807.hg.1	12.32	14.4	-4.22	MXRA5	matrix-remodelling associated 5	chrX	3226606 - 3264684	NM_015419; ENST00000217939; OTTHUMT00000055655; uc004crg.4	Coding
TC06000270.hg.1	4.19	6.27	-4.24	HIST1H2BO	histone cluster 1, H2bo	chr6	27861203 - 27861669	NM_003527; BC106720; OTTHUMT00000040161; uc003nkc.1	Coding
TC04002931.hg.1	10.73	12.81	-4.25	PDGFRA	platelet-derived growth factor receptor, alpha polypeptide	chr4	55095264 - 55164414	NM_006206; ENST00000257290; ENST00000508170; AK311006; BC015186; BC063414; OTTHUMT00000250598; OTTHUMT00000361558; OTTHUMT00000361559; OTTHUMT00000361560; OTTHUMT00000361561; OTTHUMT00000361562; OTTHUMT00000361563; OTTHUMT00000361564; OTTHUMT00000361565; OTTHUMT00000361566; uc003hal.3; uc003ham.2; uc003han.4; uc003hao.1; uc010igq.1; X76079	Coding
TC12001804.hg.1	14.26	16.34	-4.25	DCN	decorin	chr12	91539025 - 91576900	NM_001920; NM_133503; NM_133504; NM_133505; NM_133506; NM_133507; ENST00000052754; ENST00000393155; ENST00000420120; ENST00000425043; ENST00000441303; ENST00000456569; ENST00000546370; ENST00000546745; ENST00000547568; ENST00000550099; ENST00000551354; ENST00000552962; BC005322; uc001tbo.3; uc001tbp.3; uc001tbq.3; uc001tbr.3; uc001tbt.3; uc001tbu.3	Coding
TC15002807.hg.1	6.02	8.1	-4.25	KIAA0101	KIAA0101	chr15	64657193 - 64679886	NM_001029989; NM_014736; ENST00000300035; ENST00000380258; ENST00000558008; ENST00000558250; ENST00000559519; ENST00000560234; BC005832; BC007101; BC016782; OTTHUMT00000256603; uc002ank.3; uc002anl.3	Coding
TC06000358.hg.1	4.79	6.88	-4.27	TCF19	transcription factor 19	chr6	31126303 - 31131992	NM_001077511; NM_007109; ENST00000376255; ENST00000376257; ENST00000496421; BC002493; BC033086; BC044632; OTTHUMT00000076595; OTTHUMT00000076596; OTTHUMT00000257968; uc003nss.3; uc003nst.3	Coding
TC08001438.hg.1	4.53	6.62	-4.27	CCNE2	cyclin E2	chr8	95891998 - 95908906	NM_057749; ENST00000308108; ENST00000396133; ENST00000520509; ENST00000523476; BC007015; BC020729; OTTHUMT00000379808; OTTHUMT00000379810; OTTHUMT00000379812; OTTHUMT00000379813; OTTHUMT00000379814; OTTHUMT00000379815; OTTHUMT00000379816; uc003yhc.3; uc003yhd.2	Coding
TC6_dbb_hap3000048.hg.1	4.83	6.92	-4.27	TCF19	transcription factor 19	chr6_dbb_hap3	2423431 - 2429116	NM_001077511; NM_007109; BC002493; BC033086; BC044632; OTTHUMT00000310721; OTTHUMT00000310722; OTTHUMT00000310723; uc011gag.2; uc011gah.2	Coding
TC02001035.hg.1	4.25	6.36	-4.31	CDCA7	cell division cycle associated 7	chr2	174219548 - 174233725	NM_031942; NM_145810; ENST00000306721; ENST00000347703; ENST00000410019; ENST00000410101; AK297097; AK300949; BC027966; OTTHUMT00000255399; OTTHUMT00000255400; OTTHUMT00000333929; OTTHUMT00000333930; OTTHUMT00000333931; OTTHUMT00000333932; OTTHUMT00000333933; OTTHUMT00000333934; uc002uic.1; uc002uid.1; uc010zej.1; uc010zek.1	Coding
TC15001248.hg.1	3.88	6	-4.32	OIP5	Opa interacting protein 5	chr15	41601466 - 41624819	NM_007280; ENST00000220514; BC015050; OTTHUMT00000252576; uc001znp.3	Coding
TC20000822.hg.1	6.3	8.41	-4.33	RBL1	retinoblastoma-like 1	chr20	35624752 - 35724410	NM_002895; NM_183404; ENST00000344359; ENST00000373664; AK310870; BC032247; OTTHUMT00000079067; OTTHUMT00000079068; uc002xgi.3; uc002xgj.1; uc010gfv.1	Coding
TC17002645.hg.1	4.99	7.11	-4.35	BRCA1	breast cancer 1, early onset	chr17	41196312 - 41277340	NR_027676	NonCoding
TC05000928.hg.1	8.26	10.39	-4.38	SPDL1	spindle apparatus coiled-coil protein 1	chr5	169010638 - 169031782	NM_017785; ENST00000265295; ENST00000510751; AF269167; AK304623; AK310442; BC012568; OTTHUMT00000252829; OTTHUMT00000371620; OTTHUMT00000371621; OTTHUMT00000371624; OTTHUMT00000371625; OTTHUMT00000371626; OTTHUMT00000371627; OTTHUMT00000371634; OTTHUMT00000371635; OTTHUMT00000371636; OTTHUMT00000371637; OTTHUMT00000371638; OTTHUMT00000371639; OTTHUMT00000371640; OTTHUMT00000376200; uc003mae.4; uc…	Coding
TC04001934.hg.1	4.34	6.47	-4.39	SLIT2-IT1	SLIT2 intronic transcript 1	chr4	20393819 - 20396479	BC041440	NonCoding
TC07001568.hg.1	9.76	11.92	-4.45	SEMA3A	sema domain, immunoglobulin domain (Ig), short basic domain, secreted, (semaphorin) 3A	chr7	83587659 - 84122040	NM_006080; ENST00000265362; ENST00000436949; ENST00000471474; BC111416; OTTHUMT00000253355; OTTHUMT00000336604; OTTHUMT00000336646; OTTHUMT00000336647; OTTHUMT00000336725; OTTHUMT00000336726; OTTHUMT00000342239; uc003uhz.3	Coding
TC17001501.hg.1	6.02	8.17	-4.45	KRT34	keratin 34, type I	chr17	39533902 - 39538655	NM_021013; ENST00000394001; BC041070; OTTHUMT00000257304; uc002hwm.3	Coding
TC6_qbl_hap6000048.hg.1	4.71	6.86	-4.45	TCF19	transcription factor 19	chr6_qbl_hap6	2422154 - 2427844	NM_001077511; NM_007109; BC002493; BC033086; BC044632; OTTHUMT00000314223; OTTHUMT00000314224; OTTHUMT00000314225; uc011imf.2; uc011img.2	Coding
TC6_ssto_hap7000042.hg.1	4.71	6.86	-4.45	TCF19	transcription factor 19	chr6_ssto_hap7	2461239 - 2466929	NM_001077511; NM_007109; BC002493; BC033086; BC044632; OTTHUMT00000088012; OTTHUMT00000258048; OTTHUMT00000315311; uc011jhp.2; uc011jhq.2	Coding
TC07002083.hg.1	6.24	8.4	-4.46	NCAPG2	non-SMC condensin II complex subunit G2	chr7	158424003 - 158497520	NM_017760; ENST00000356309; ENST00000409339; ENST00000409423; AK000318; AK295057; AK301901; BC020560; BC028618; BC043404; BX537845; OTTHUMT00000327109; OTTHUMT00000327110; OTTHUMT00000327111; OTTHUMT00000327112; OTTHUMT00000327113; OTTHUMT00000327114; OTTHUMT00000327115; OTTHUMT00000327116; OTTHUMT00000327117; OTTHUMT00000327118; OTTHUMT00000327119; uc003wnv.1; uc003wnw.1; uc010lqu.1; uc011kwc.1;…	Coding
TC04001507.hg.1	5.53	7.69	-4.47	MAD2L1	MAD2 mitotic arrest deficient-like 1 (yeast)	chr4	120980577 - 120988229	NM_002358; ENST00000296509; AF394735; BC000356; BC005945; BC070283; OTTHUMT00000256525; OTTHUMT00000364557; OTTHUMT00000364558; OTTHUMT00000364559; OTTHUMT00000364560; uc003idl.2; uc003idm.2	Coding
TC01001638.hg.1	4.3	6.47	-4.5	LHX9	LIM homeobox 9	chr1	197881618 - 197904608	NM_001014434; NM_020204; ENST00000367387; ENST00000367390; ENST00000367391; ENST00000475727; ENST00000561173; AJ277914; AJ296272; BC131622; OTTHUMT00000086544; OTTHUMT00000086546; OTTHUMT00000086547; OTTHUMT00000086548; OTTHUMT00000098705; uc001gui.1; uc001guk.1; uc009wzc.1; uc021pgw.1	Coding
TC06003084.hg.1	7.13	9.3	-4.5	TNFAIP3	tumor necrosis factor, alpha-induced protein 3	chr6	138195998 - 138196881	AY820830	NonCoding
TC11000541.hg.1	6.01	8.18	-4.5	FEN1	flap structure-specific endonuclease 1	chr11	61560109 - 61564716	NM_004111; ENST00000305885; ENST00000535307; BC000323; uc001nsg.3	Coding
TC11001115.hg.1	6.8	8.98	-4.53	UBASH3B	ubiquitin associated and SH3 domain containing B	chr11	122526383 - 122685187	NM_032873; ENST00000284273; ENST00000525711; BC007541; uc001pyi.4	Coding
TC12001751.hg.1	7.06	9.24	-4.53	PHLDA1	pleckstrin homology-like domain, family A, member 1	chr12	76419227 - 76427712	NM_007350; ENST00000266671; BC018929; BC110820; BC126425; uc001sxu.3	Coding
TC07001184.hg.1	6.85	9.04	-4.58	CDCA7L	cell division cycle associated 7-like	chr7	21940517 - 21985702	NM_001127370; NM_001127371; NM_018719; ENST00000356195; ENST00000373934; ENST00000406877; ENST00000465490; BC009352; BC025242; BC032576; BC039823; OTTHUMT00000250218; OTTHUMT00000314299; OTTHUMT00000314300; OTTHUMT00000314301; OTTHUMT00000314302; OTTHUMT00000326585; OTTHUMT00000326586; OTTHUMT00000326587; OTTHUMT00000326784; OTTHUMT00000376196; uc003sve.4; uc010kuk.3; uc010kul.3	Coding
TC17001483.hg.1	5.95	8.15	-4.59	KRTAP2-1	keratin associated protein 2-1	chr17	39202793 - 39203568	NM_001123387; ENST00000391419; ENST00000542137; OTTHUMT00000257693; uc010cxi.3	Coding
TC18000947.hg.1	4.37	6.57	-4.6	RNF152	ring finger protein 152	chr18	59475300 - 59476953	BC071787	NonCoding
TC02001030.hg.1	6.95	9.16	-4.63	ITGA6	integrin alpha 6	chr2	173292082 - 173371181	NM_000210; NM_001079818; ENST00000264107; ENST00000409080; ENST00000409532; AK296496; AK311695; BC050585; BC136455; BC136456; EF491782; uc002uho.1; uc002uhp.1; uc010fqk.1; uc010fql.2; uc010fqm.1; uc010zdy.1	Coding
TC12000974.hg.1	5.83	8.05	-4.65	KNTC1	kinetochore associated 1	chr12	123011795 - 123110947	NM_014708; ENST00000333479; ENST00000436959; ENST00000450485; ENST00000534995; ENST00000545065; AK303337; BC150278; uc001ucv.3; uc010taf.2	Coding
TC16002035.hg.1	4.03	6.25	-4.65	MT1A	metallothionein 1A	chr16	56672578 - 56673999	NM_005946; ENST00000290705; BC029475; uc002ejq.3	Coding
TC09001311.hg.1	5.07	7.29	-4.66	SHC3	SHC (Src homology 2 domain containing) transforming protein 3	chr9	91620686 - 91793682	NM_016848; ENST00000375831; ENST00000375835; BC026314; OTTHUMT00000052986; OTTHUMT00000052987; uc004aqf.2	Coding
TC16000857.hg.1	8.82	11.04	-4.66	EMP2	epithelial membrane protein 2	chr16	10622279 - 10674555	NM_001424; ENST00000359543; ENST00000536829; BC009687; OTTHUMT00000251965; uc002czx.3	Coding
TC05000478.hg.1	8.25	10.48	-4.7	RGMB	repulsive guidance molecule family member b	chr5	98104354 - 98134347	NM_001012761; ENST00000308234; ENST00000504776; ENST00000513185; AK074887; BC067736; OTTHUMT00000370306; OTTHUMT00000370307; OTTHUMT00000370308; OTTHUMT00000370309; OTTHUMT00000370310; OTTHUMT00000370311; OTTHUMT00000370312; uc003knb.2; uc003knc.3	Coding
TC12000779.hg.1	6.43	8.67	-4.73	GAS2L3	growth arrest-specific 2 like 3	chr12	100967461 - 101018697	NM_174942; ENST00000266754; ENST00000537247; ENST00000539410; ENST00000547739; ENST00000547754; AK095594; AK315189; BC043366; uc001thu.3; uc001thv.3; uc009zty.3	Coding
TC03000242.hg.1	4.62	6.88	-4.79	KIF15	kinesin family member 15	chr3	44803209 - 44914868	NM_020242; ENST00000326047; ENST00000425755; AK027816; AK098533; BC117174; OTTHUMT00000343831; OTTHUMT00000343832; OTTHUMT00000343899; OTTHUMT00000343900; OTTHUMT00000343901; OTTHUMT00000343902; OTTHUMT00000344250; uc003cnx.4; uc003cny.1; uc010hiq.3; uc010hir.3	Coding
TC03000051.hg.1	4.96	7.22	-4.8	FANCD2	Fanconi anemia complementation group D2	chr3	10068098 - 10143614	NM_001018115; NM_033084; ENST00000287647; ENST00000383807; ENST00000419585; ENST00000431693; ENST00000470757; AL832427; BC013582; BC038666; OTTHUMT00000250562; OTTHUMT00000339873; OTTHUMT00000339874; OTTHUMT00000339875; OTTHUMT00000339876; OTTHUMT00000339877; OTTHUMT00000339878; OTTHUMT00000339879; OTTHUMT00000339880; OTTHUMT00000339881; OTTHUMT00000339882; uc003buv.3; uc003buw.3; uc003bux.1; uc0…	Coding
TC12002032.hg.1	5.79	8.05	-4.8	CIT; MIR1178	citron rho-interacting serine/threonine kinase; microRNA 1178	chr12	120123595 - 120315095	NM_001206999; NM_007174; NR_031589; ENST00000261833; ENST00000392521; ENST00000408396; ENST00000537607; AB023166; OTTHUMT00000259410; OTTHUMT00000259411; OTTHUMT00000259412; OTTHUMT00000259413; uc001txh.2; uc001txi.2; uc001txj.2; uc021rer.1	Coding
TC16001318.hg.1	4.27	6.53	-4.8	GINS2	GINS complex subunit 2 (Psf2 homolog)	chr16	85709804 - 85722605	NM_016095; ENST00000253462; AK091519; BC003186; BC010164; BC062444; OTTHUMT00000269098; uc002fja.3; uc002fjb.2	Coding
TC17002860.hg.1	12.85	15.11	-4.8	KPNA2	karyopherin alpha 2 (RAG cohort 1, importin alpha 1)	chr17	66031848 - 66042970	NM_002266; ENST00000330459; ENST00000537025; BC005978; BC053343; BC067848; BC146905; uc002jgk.3; uc002jgl.3	Coding
TC01000734.hg.1	6.1	8.37	-4.82	SGIP1	SH3-domain GRB2-like (endophilin) interacting protein 1	chr1	66999066 - 67213982	NM_032291; ENST00000237247; ENST00000371037; ENST00000371039; ENST00000435165; ENST00000468286; AK125044; AK298970; BC040516; CR749541; OTTHUMT00000025395; OTTHUMT00000025396; OTTHUMT00000025397; OTTHUMT00000025398; OTTHUMT00000100219; OTTHUMT00000100220; OTTHUMT00000100221; OTTHUMT00000100222; OTTHUMT00000100223; OTTHUMT00000100224; OTTHUMT00000100225; OTTHUMT00000100226; OTTHUMT00000102042; OTT…	Coding
TC0X000376.hg.1	5.34	7.62	-4.88	KIF4A	kinesin family member 4A	chrX	69509879 - 69640774	NM_012310; ENST00000374403; ENST00000485406; AK313133; BC011801; BC050548; OTTHUMT00000057068; OTTHUMT00000057069; uc004dyf.2; uc004dyg.3; uc010nkw.3	Coding
TC08000346.hg.1	6.4	8.69	-4.89	MCM4	minichromosome maintenance complex component 4	chr8	48872745 - 48890720	NM_005914; NM_182746; ENST00000262105; ENST00000518680; ENST00000523944; AK296913; AK309812; BC031061; OTTHUMT00000377788; OTTHUMT00000377789; OTTHUMT00000377791; OTTHUMT00000377792; OTTHUMT00000377793; OTTHUMT00000377795; OTTHUMT00000377796; OTTHUMT00000377797; OTTHUMT00000377798; OTTHUMT00000377799; OTTHUMT00000377800; OTTHUMT00000377801; OTTHUMT00000377802; OTTHUMT00000377803; OTTHUMT000003778…	Coding
TC05000471.hg.1	4.43	6.72	-4.9	ERAP2	endoplasmic reticulum aminopeptidase 2	chr5	96211643 - 96255420	NM_001130140; NM_022350; ENST00000379904; ENST00000437043; ENST00000510309; ENST00000513084; ENST00000515095; AB163917; AY028805; BC065240; OTTHUMT00000250623; OTTHUMT00000370864; OTTHUMT00000370865; OTTHUMT00000370867; OTTHUMT00000370868; OTTHUMT00000370869; OTTHUMT00000370870; OTTHUMT00000370871; OTTHUMT00000370872; OTTHUMT00000370873; OTTHUMT00000370874; uc003kmq.3; uc003kmr.3; uc003kms.3; uc0…	Coding
TC13000119.hg.1	5.48	7.77	-4.91	RFC3	replication factor C subunit 3	chr13	34392186 - 34540695	NM_002915; NM_181558; ENST00000380071; ENST00000434425; AK296527; BC000149; OTTHUMT00000044450; uc001uuz.3; uc001uva.3; uc010ted.1	Coding
TC01006300.hg.1	6.27	8.58	-4.94	STIL	SCL/TAL1 interrupting locus	chr1	47715811 - 47779819	NM_001048166; NM_003035; ENST00000337817; ENST00000360380; ENST00000371877; ENST00000396221; AK128406; BC053615; BC126223; BC136432; BC144089; M74558; OTTHUMT00000021649; OTTHUMT00000021650; OTTHUMT00000021651; OTTHUMT00000021652; OTTHUMT00000021653; OTTHUMT00000021654; OTTHUMT00000100392; uc001crc.1; uc001crd.1; uc001cre.1; uc001crf.1; uc001crg.1; uc010omn.1; uc010omo.1	Coding
TC03001632.hg.1	6.09	8.41	-4.98	KIAA1524	KIAA1524	chr3	108268718 - 108308491	NM_020890; ENST00000295746; ENST00000487834; ENST00000491772; AB040957; AK308315; AK310446; BC130564; OTTHUMT00000353975; OTTHUMT00000353976; OTTHUMT00000353977; OTTHUMT00000353978; OTTHUMT00000353979; OTTHUMT00000353980; uc003dxb.4; uc003dxc.1; uc010hpv.1; uc010hpw.1	Coding
TC04000159.hg.1	4.72	7.04	-4.99	SLIT2-IT1	SLIT2 intronic transcript 1	chr4	20393812 - 20396479	NR_037876; ENST00000515882; uc003gpt.3	Coding
TC12001619.hg.1	7.01	9.33	-4.99	NEMP1	nuclear envelope integral membrane protein 1	chr12	57449426 - 57481846	NM_001130963; NM_015257; ENST00000300128; ENST00000379391; ENST00000553654; BC117436; BC144029	Coding
TC18000178.hg.1	5.46	7.78	-4.99	SKA1	spindle and kinetochore associated complex subunit 1	chr18	47901365 - 47920543	NM_001039535; NM_145060; ENST00000285116; ENST00000398452; ENST00000417656; ENST00000494518; AK303464; BC015706; OTTHUMT00000255982; OTTHUMT00000314425; OTTHUMT00000314426; uc002let.3; uc002leu.3; uc010xdl.2	Coding
TC19000688.hg.1	4.46	6.79	-5.02	SNAR-A1; SNAR-A2	small ILF3/NF90-associated RNA A1; small ILF3/NF90-associated RNA A2	chr19	48421686 - 48421807	NR_004435; NR_004436; uc010elo.1	Coding
TC19000689.hg.1	4.46	6.79	-5.02	SNAR-A3; SNAR-A4; SNAR-A5; SNAR-A7; SNAR-A11; SNAR-A9; SNAR-A6; SNAR-A8; SNAR-A10; SNAR-A14	small ILF3/NF90-associated RNA A3; small ILF3/NF90-associated RNA A4; small ILF3/NF90-associated RNA A5; small ILF3/NF90-associated RNA A7; small ILF3/NF90-associated RNA A11; small ILF3/NF90-associated RNA A9; small ILF3/NF90-associated RNA A6; small ILF3/NF90-associated RNA A8; small ILF3/NF90-associated RNA A10; small ILF3/NF90-associated RNA A14	chr19	48427036 - 48427156	NR_024214; NR_024215; NR_024223; NR_024224; NR_024225; NR_024226; NR_024227; NR_024228; NR_024229; NR_024242; uc010xyy.1	Coding
TC19000691.hg.1	4.46	6.79	-5.02	SNAR-A2; SNAR-A1	small ILF3/NF90-associated RNA A2; small ILF3/NF90-associated RNA A1	chr19	48437438 - 48437559	NR_004436; NR_004435; uc010elp.1	Coding
TC19001731.hg.1	4.46	6.79	-5.02	SNAR-A14; SNAR-A3; SNAR-A4	small ILF3/NF90-associated RNA A14; small ILF3/NF90-associated RNA A3; small ILF3/NF90-associated RNA A4	chr19	50595746 - 50595866	NR_024242; NR_024214; NR_024215; uc010ybp.1	Coding
TC19001732.hg.1	4.46	6.79	-5.02	SNAR-A14; SNAR-A3; SNAR-A4	small ILF3/NF90-associated RNA A14; small ILF3/NF90-associated RNA A3; small ILF3/NF90-associated RNA A4	chr19	50601083 - 50601203	NR_024242; NR_024214; NR_024215; uc010ybq.1	Coding
TC19001733.hg.1	4.46	6.79	-5.02	SNAR-A14; SNAR-A3; SNAR-A4	small ILF3/NF90-associated RNA A14; small ILF3/NF90-associated RNA A3; small ILF3/NF90-associated RNA A4	chr19	50604148 - 50604268	NR_024242; NR_024214; NR_024215; uc010ybr.1	Coding
TC19001734.hg.1	4.46	6.79	-5.02	SNAR-A14; SNAR-A3; SNAR-A4	small ILF3/NF90-associated RNA A14; small ILF3/NF90-associated RNA A3; small ILF3/NF90-associated RNA A4	chr19	50607212 - 50607332	NR_024242; NR_024214; NR_024215; uc010ybs.1	Coding
TC19001735.hg.1	4.46	6.79	-5.02	SNAR-A14; SNAR-A3; SNAR-A4	small ILF3/NF90-associated RNA A14; small ILF3/NF90-associated RNA A3; small ILF3/NF90-associated RNA A4	chr19	50610271 - 50610391	NR_024242; NR_024214; NR_024215; uc010ybt.1	Coding
TC19001736.hg.1	4.46	6.79	-5.02	SNAR-A14; SNAR-A3; SNAR-A4	small ILF3/NF90-associated RNA A14; small ILF3/NF90-associated RNA A3; small ILF3/NF90-associated RNA A4	chr19	50615625 - 50615745	NR_024242; NR_024214; NR_024215; uc010ybu.1	Coding
TC19001737.hg.1	4.46	6.79	-5.02	SNAR-A14; SNAR-A3; SNAR-A4	small ILF3/NF90-associated RNA A14; small ILF3/NF90-associated RNA A3; small ILF3/NF90-associated RNA A4	chr19	50620977 - 50621097	NR_024242; NR_024214; NR_024215; uc010ybv.1	Coding
TC19001738.hg.1	4.46	6.79	-5.02	SNAR-A14; SNAR-A3; SNAR-A4	small ILF3/NF90-associated RNA A14; small ILF3/NF90-associated RNA A3; small ILF3/NF90-associated RNA A4	chr19	50626331 - 50626451	NR_024242; NR_024214; NR_024215; uc010ybw.1	Coding
TC19001739.hg.1	4.46	6.79	-5.02	SNAR-A14; SNAR-A3; SNAR-A4	small ILF3/NF90-associated RNA A14; small ILF3/NF90-associated RNA A3; small ILF3/NF90-associated RNA A4	chr19	50631659 - 50631779	NR_024242; NR_024214; NR_024215; uc010ybx.1	Coding
TC03000930.hg.1	7.8	10.13	-5.04	ECT2	epithelial cell transforming 2	chr3	172468472 - 172539264	NM_018098; ENST00000232458; ENST00000392692; ENST00000417960; ENST00000441497; ENST00000540509; AK308391; AK314581; AL137710; AY376439; BC112086; DQ847274; OTTHUMT00000345629; OTTHUMT00000345993; OTTHUMT00000345994; OTTHUMT00000345995; OTTHUMT00000346159; OTTHUMT00000346161; OTTHUMT00000346162; OTTHUMT00000346163; OTTHUMT00000346164; OTTHUMT00000346165; OTTHUMT00000346166; OTTHUMT00000346167; OTT…	Coding
TC12001805.hg.1	6.12	8.45	-5.04	DCN	decorin	chr12	91572976 - 91574258	ENST00000548768	Coding
TC15000223.hg.1	8.08	10.42	-5.06	ARHGAP11A	Rho GTPase activating protein 11A	chr15	32907345 - 32932150	NM_014783; NM_199357; ENST00000361627; ENST00000543522; AK303025; AK316437; BC039563; OTTHUMT00000251417; uc001zgw.3; uc001zgy.1; uc010ubw.1; uc010ubx.1	Coding
TC11002362.hg.1	6.02	8.36	-5.08	H2AFX	H2A histone family, member X	chr11	118964564 - 118966177	NM_002105; ENST00000375167; ENST00000530167; BC004915; BC011694; BC013416; uc001pvg.3	Coding
TC10001309.hg.1	4.9	7.25	-5.12	ZWINT	ZW10 interacting kinetochore protein	chr10	58116989 - 58121036	NM_001005413; NM_007057; NM_032997; ENST00000318387; ENST00000361148; ENST00000373944; ENST00000395405; ENST00000494312; BC020979; BC110399; uc001jjx.1; uc001jjy.1; uc001jka.1	Coding
TC17002307.hg.1	4.46	6.81	-5.12	TBX2	T-box 2	chr17	59479134 - 59480524	S81264	NonCoding
TC01000476.hg.1	5.18	7.55	-5.17	CDCA8	cell division cycle associated 8	chr1	38158090 - 38175391	NM_018101; ENST00000327331; ENST00000373055; AK022606; AK302116; BC000703; BC001651; BC008079; BC016944; OTTHUMT00000012473; OTTHUMT00000012474; uc010oih.1	Coding
TC17001769.hg.1	5.56	7.93	-5.18	BRIP1	BRCA1 interacting protein C-terminal helicase 1	chr17	59756547 - 59940920	NM_032043; ENST00000259008; AK074713; BC101472; uc002izk.2; uc002izl.1	Coding
TC06001350.hg.1	5.43	7.8	-5.19	HIST1H2BG	histone cluster 1, H2bg	chr6	26216428 - 26216872	NM_003518; OTTHUMT00000040109; uc003ngz.2	Coding
TC15000846.hg.1	5.38	7.76	-5.22	FANCI	Fanconi anemia complementation group I	chr15	89787180 - 89860492	NM_001113378; NM_018193; ENST00000300027; ENST00000310775; ENST00000447611; AB058697; AK001581; AK055176; BC004277; BC140769; OTTHUMT00000256568; uc002bnm.1; uc002bnn.1; uc002bno.3; uc002bnp.1; uc002bnq.1; uc010bnp.1	Coding
TC04001516.hg.1	9.95	12.34	-5.25	CCNA2	cyclin A2	chr4	122737599 - 122745088	NM_001237; ENST00000274026; BC104783; OTTHUMT00000256712; uc003iec.4	Coding
TC21000154.hg.1	6.3	8.7	-5.27	CHAF1B	chromatin assembly factor 1, subunit B (p60)	chr21	37757676 - 37789125	NM_005441; ENST00000314103; ENST00000480486; BC021218; OTTHUMT00000194616; OTTHUMT00000194617; OTTHUMT00000194618; uc002yvj.3	Coding
TC01003190.hg.1	7.07	9.47	-5.3	HIST2H2AA4; HIST2H2AA3	histone cluster 2, H2aa4; histone cluster 2, H2aa3	chr1	149813505 - 149814478	NM_001040874; NM_003516; BC096705; uc001esw.3	Coding
TC12000062.hg.1	4.43	6.84	-5.32	RAD51AP1	RAD51 associated protein 1	chr12	4647950 - 4669214	NM_001130862; NM_006479; ENST00000228843; ENST00000352618; ENST00000544927; ENST00000544931; AK300773; AK309706; AK316367; BC006992; BC016330; uc001qmu.3; uc001qmw.3; uc009zeg.3; uc010sep.2; uc010seq.2	Coding
TC01003702.hg.1	5.42	7.84	-5.35	UBE2T	ubiquitin conjugating enzyme E2T	chr1	202300785 - 202311108	NM_014176; ENST00000367274; BC004152; OTTHUMT00000099163; OTTHUMT00000099164; OTTHUMT00000099165; uc001gxx.4	Coding
TC10001576.hg.1	6.95	9.37	-5.37	LOXL4	lysyl oxidase-like 4	chr10	100007443 - 100028007	NM_032211; ENST00000260702; BC013153; OTTHUMT00000049766; uc001kpa.1	Coding
TC12001106.hg.1	7.46	9.9	-5.42	FOXM1	forkhead box M1	chr12	2966847 - 2986321	NM_001243088; NM_001243089; NM_021953; NM_202002; NM_202003; ENST00000342628; ENST00000359843; ENST00000361953; ENST00000537018; BC006192; BC012863; uc001qle.3; uc001qlf.3; uc001qlg.3; uc009zea.3; uc009zeb.3	Coding
TC01003343.hg.1	5.59	8.04	-5.44	IQGAP3	IQ motif containing GTPase activating protein 3	chr1	156495197 - 156542396	NM_178229; ENST00000361170; ENST00000498755; BC033549; BC131536; OTTHUMT00000080657; OTTHUMT00000080658; OTTHUMT00000080659; OTTHUMT00000080660; uc001fpf.3; uc009wsb.1	Coding
TC05000701.hg.1	6.54	8.98	-5.44	EGR1	early growth response 1	chr5	137801169 - 137805004	NM_001964; ENST00000239938; BC073983; OTTHUMT00000251274; uc003ldb.1	Coding
TC18000421.hg.1	6.87	9.31	-5.45	ZNF521	zinc finger protein 521	chr18	22641888 - 22932214	NM_015461; ENST00000361524; ENST00000399425; ENST00000538137; AK293067; BC032869; BC113622; BC143727; uc002kvk.2; uc002kvl.2; uc010dly.2; uc010xbe.1	Coding
TC13000103.hg.1	6.05	8.5	-5.46	MEDAG	mesenteric estrogen-dependent adipogenesis	chr13	31480312 - 31499709	NM_032849; ENST00000380482; BC040165; BC101624; OTTHUMT00000044375; OTTHUMT00000044376; uc001uth.4	Coding
TC06000728.hg.1	4.27	6.72	-5.47	KCNQ5	potassium channel, voltage gated KQT-like subfamily Q, member 5	chr6	73331520 - 73908574	NM_001160130; NM_001160132; NM_001160133; NM_001160134; NM_019842; ENST00000342056; ENST00000355194; ENST00000355635; ENST00000370392; ENST00000370398; ENST00000402622; ENST00000403813; ENST00000414165; BC050689; BC117359; BC143555; OTTHUMT00000041198; OTTHUMT00000106960; OTTHUMT00000106961; OTTHUMT00000108416; OTTHUMT00000316123; OTTHUMT00000316124; uc003pgj.4; uc003pgk.3; uc010kat.3; uc011dyh.2…	Coding
TC08001584.hg.1	6.76	9.22	-5.48	ATAD2	ATPase family, AAA domain containing 2	chr8	124332090 - 124428590	NM_014109; ENST00000287394; ENST00000521903; ENST00000534257; BC007123; BC113656; BC143716; CR749832; OTTHUMT00000381765; OTTHUMT00000381766; OTTHUMT00000381767; OTTHUMT00000381768; OTTHUMT00000381769; uc003yqh.4; uc003yqi.4; uc003yqj.3; uc011lii.2	Coding
TC01000563.hg.1	5.43	7.89	-5.52	KIF2C	kinesin family member 2C	chr1	45205490 - 45233439	NM_006845; ENST00000372217; ENST00000372224; ENST00000493027; AK300756; AK302267; AY026505; BC008764; BC014924; OTTHUMT00000023180; OTTHUMT00000023181; OTTHUMT00000023182; OTTHUMT00000023183; OTTHUMT00000023184; OTTHUMT00000023415; OTTHUMT00000023416; OTTHUMT00000090772; uc001cmg.4; uc001cmh.4; uc010olb.2; uc010olc.2	Coding
TC03000873.hg.1	8.24	10.71	-5.52	SMC4	structural maintenance of chromosomes 4	chr3	160117062 - 160152750	NM_001002800; NM_005496; ENST00000344722; ENST00000357388; ENST00000462787; ENST00000469762; ENST00000470240; AK002200; AK122939; AK128143; AK307508; AL833949; BC065259; OTTHUMT00000352862; OTTHUMT00000352863; OTTHUMT00000352864; OTTHUMT00000352865; OTTHUMT00000352866; OTTHUMT00000352867; OTTHUMT00000352868; OTTHUMT00000352869; OTTHUMT00000352870; OTTHUMT00000352871; OTTHUMT00000352872; OTTHUMT00…	Coding
TC06001386.hg.1	5.86	8.33	-5.54	HIST1H2BJ	histone cluster 1, H2bj	chr6	27100095 - 27100575	NM_021058; uc003niv.3	Coding
TC04000645.hg.1	5.21	7.69	-5.56	PLK4	polo-like kinase 4	chr4	128802016 - 128820377	NM_001190799; NM_001190801; NM_014264; ENST00000270861; ENST00000507249; ENST00000511942; ENST00000513090; ENST00000514379; ENST00000515069; BC036023; OTTHUMT00000257095; OTTHUMT00000364135; OTTHUMT00000364136; OTTHUMT00000364137; OTTHUMT00000364138; OTTHUMT00000364139; OTTHUMT00000364140; OTTHUMT00000364159; OTTHUMT00000364160; OTTHUMT00000364161; OTTHUMT00000364162; uc003ifo.3; uc011cgs.2; uc01…	Coding
TC10000062.hg.1	4.73	7.21	-5.58	LINC00707	long intergenic non-protein coding RNA 707	chr10	6821560 - 6884868	NR_038291; ENST00000436383; uc001ijm.3	Coding
TC16000468.hg.1	10.3	12.78	-5.59	MT1E	metallothionein 1E	chr16	56659387 - 56661024	NM_175617; ENST00000306061; ENST00000330439; AF495759; BC009699; BC062734; BC131609; OTTHUMT00000256600; uc002ejl.3; uc002ejm.3	Coding
TC01001427.hg.1	4.86	7.34	-5.61	RGS4	regulator of G-protein signaling 4	chr1	163038396 - 163046592	NM_001102445; NM_001113380; NM_001113381; NM_005613; ENST00000367906; ENST00000367908; ENST00000367909; ENST00000421743; ENST00000491263; ENST00000527809; ENST00000531057; BC000737; BC051869; OTTHUMT00000083197; OTTHUMT00000083198; OTTHUMT00000083199; OTTHUMT00000083200; uc001gcl.4; uc009wuy.3; uc009wuz.3; uc009wva.3	Coding
TC01002654.hg.1	10.75	13.24	-5.62	RAB3B	RAB3B, member RAS oncogene family	chr1	52373628 - 52456436	NM_002867; ENST00000371655; BC005035; OTTHUMT00000023816; uc001cth.3	Coding
TC06001799.hg.1	6.86	9.35	-5.63	MCM3	minichromosome maintenance complex component 3	chr6	52128807 - 52149582	NM_002388; ENST00000229854; ENST00000419835; ENST00000476448; AK300754; BC001626; BC003509; OTTHUMT00000040897; OTTHUMT00000040899; OTTHUMT00000040900	Coding
TC07000220.hg.1	7.89	10.39	-5.64	BMPER	BMP binding endothelial regulator	chr7	33944523 - 34195484	NM_133468; ENST00000297161; ENST00000494786; BC060868; OTTHUMT00000250570; OTTHUMT00000328959; OTTHUMT00000328960; OTTHUMT00000328961; OTTHUMT00000328962; OTTHUMT00000328963; OTTHUMT00000328964; uc011kap.2	Coding
TC12001420.hg.1	3.49	5.99	-5.66	RNY5	RNA, Ro-associated Y5	chr12	45580874 - 45581252	NR_001571; uc010slc.1	Coding
TC20000320.hg.1	6	8.51	-5.7	MYBL2	v-myb avian myeloblastosis viral oncogene homolog-like 2	chr20	42295709 - 42345136	NM_002466; ENST00000217026; ENST00000396863; AK303249; BC007585; BC053555; OTTHUMT00000080408; uc002xlb.1; uc010zwj.1	Coding
TC19001293.hg.1	5.33	7.85	-5.73	COMP	cartilage oligomeric matrix protein	chr19	18893583 - 18902123	NM_000095; ENST00000222271; ENST00000425807; ENST00000542601; AK296586; BC033676; BC110847; BC125092; uc002nkd.3; uc002nke.3; uc010xqj.2	Coding
TC12000761.hg.1	8.21	10.73	-5.75	TMPO	thymopoietin	chr12	98909290 - 98944157	NM_001032283; NM_001032284; NM_003276; ENST00000261210; ENST00000266732; ENST00000343315; ENST00000393053; ENST00000548223; ENST00000556029; BC050383; BC053675; EF028063; uc001tfh.2; uc001tfi.2; uc001tfj.3; uc001tfk.3; uc001tfl.3	Coding
TC05002950.hg.1	5.86	8.39	-5.76	PRLR	prolactin receptor	chr5	35048861 - 35118224	NR_037910	NonCoding
TC06000985.hg.1	10.76	13.29	-5.76	ENPP1	ectonucleotide pyrophosphatase/phosphodiesterase 1	chr6	132129156 - 132216295	NM_006208; ENST00000360971; BC059375; BX537580; OTTHUMT00000042238; OTTHUMT00000125562; OTTHUMT00000125563; OTTHUMT00000359148; uc003qcy.3; uc011ecf.2	Coding
TC17002906.hg.1	5.56	8.09	-5.77	KRT19	keratin 19, type I	chr17	39679869 - 39684641	NM_002276; ENST00000361566; BC002539; BC010409; BC067744; BC084574; OTTHUMT00000257285; OTTHUMT00000257891; OTTHUMT00000257892; OTTHUMT00000257893; OTTHUMT00000257894; OTTHUMT00000257895; uc002hxd.4	Coding
TC01000356.hg.1	8.29	10.82	-5.78	TRNP1	TMF1-regulated nuclear protein 1	chr1	27320195 - 27327377	NM_001013642; ENST00000522111; BC069216; OTTHUMT00000012346; uc001bnj.4	Coding
TC05003257.hg.1	4.78	7.32	-5.83	CDC25C	cell division cycle 25C	chr5	137627772 - 137666776	AF277723; AF277724; AF277726; AF312681	NonCoding
TC06001424.hg.1	8.54	11.08	-5.83	HIST1H4K	histone cluster 1, H4k	chr6	27798952 - 27799306	NM_003541; BC111093; BC111434; OTTHUMT00000040156; uc003njr.3	Coding
TC05001205.hg.1	4.11	6.66	-5.84	CDH10	cadherin 10, type 2 (T2-cadherin)	chr5	24487209 - 24645087	NM_006727; ENST00000264463; ENST00000502921; BC144168; OTTHUMT00000207345; OTTHUMT00000366280; OTTHUMT00000366281; OTTHUMT00000366282; uc003jgr.2; uc011cnu.2	Coding
TC13000468.hg.1	6.1	8.65	-5.88	SKA3	spindle and kinetochore associated complex subunit 3	chr13	21727734 - 21750741	NM_001166017; NM_145061; ENST00000314759; ENST00000400018; BC013418; BC048988; OTTHUMT00000044118; OTTHUMT00000044119; OTTHUMT00000044120; OTTHUMT00000044122; OTTHUMT00000272912; OTTHUMT00000272913; uc001unt.3; uc001unu.3; uc001unv.3	Coding
TC05001408.hg.1	5.81	8.38	-5.92	CENPK	centromere protein K	chr5	64813593 - 64858998	NM_022145; ENST00000242872; ENST00000396679; ENST00000506282; ENST00000508421; ENST00000510354; ENST00000510693; ENST00000514814; BC005400; BC008504; OTTHUMT00000253971; OTTHUMT00000369513; OTTHUMT00000369514; OTTHUMT00000369515; OTTHUMT00000369516; OTTHUMT00000369517; OTTHUMT00000369518; OTTHUMT00000369519; OTTHUMT00000369520; OTTHUMT00000369521; OTTHUMT00000369522; OTTHUMT00000369523; OTTHUMT00…	Coding
TC17001484.hg.1	5.53	8.1	-5.95	KRTAP2-2	keratin associated protein 2-2	chr17	39210750 - 39211482	NM_033032; ENST00000398477; ENST00000542910; OTTHUMT00000257697; uc010cxj.3	Coding
TC01002693.hg.1	5.28	7.86	-5.96	RP11-67L3.6		chr1	55314138 - 55316072	OTTHUMT00000097389	Coding
TC06000225.hg.1	4.81	7.4	-6.01	HIST1H2AH	histone cluster 1, H2ah	chr6	27114861 - 27115346	NM_080596; ENST00000377459; BC093849; BC093851; BC134366	Coding
TC15002245.hg.1	7.55	10.14	-6.01	ZWILCH	zwilch kinetochore protein	chr15	66797431 - 66841822	NR_003105	NonCoding
TC12001614.hg.1	5	7.6	-6.05	PRIM1	primase, DNA, polypeptide 1 (49kDa)	chr12	57125364 - 57146146	NM_000946; ENST00000338193; BC005266; uc001smd.3	Coding
TC07002222.hg.1	4.19	6.79	-6.07	CREB5	cAMP responsive element binding protein 5	chr7	28863333 - 28865505	AK057151	NonCoding
TC02004918.hg.1	5.07	7.69	-6.12	HOXD11	homeobox D11	chr2	176968944 - 176974722	NM_021192; ENST00000249504; ENST00000498438; AK309681; OTTHUMT00000334234; OTTHUMT00000359250; uc002uki.3; uc010fqx.3	Coding
TC06001147.hg.1	8.12	10.73	-6.12	ACAT2	acetyl-CoA acetyltransferase 2	chr6	160181360 - 160200144	NM_005891; ENST00000367048; ENST00000472052; AK294273; BC000408; OTTHUMT00000042912; OTTHUMT00000042913; OTTHUMT00000042914; uc010kjy.3; uc011efw.2	Coding
TC0X000475.hg.1	6.05	8.68	-6.16	CENPI	centromere protein I	chrX	100353178 - 100418670	NM_006733; ENST00000372926; ENST00000372927; ENST00000423383; AK302986; BC012462; OTTHUMT00000057516; OTTHUMT00000057517; OTTHUMT00000057518; OTTHUMT00000057519; uc004egx.3; uc004egy.3; uc011mrg.2	Coding
TC17000383.hg.1	7.76	10.39	-6.21	CCL2	chemokine (C-C motif) ligand 2	chr17	32582296 - 32584222	NM_002982; ENST00000225831; BC009716; OTTHUMT00000256384; uc002hhy.3	Coding
TC18000164.hg.1	4.23	6.86	-6.22	SLC14A1	solute carrier family 14 (urea transporter), member 1 (Kidd blood group)	chr18	43304092 - 43332485	NM_001128588; NM_001146036; NM_001146037; NM_015865; ENST00000321925; ENST00000402943; ENST00000415427; ENST00000436407; ENST00000502059; ENST00000535474; AF328892; AK123681; AK127452; AK294129; BC040128; BC050539; HQ709264; OTTHUMT00000255860; uc002lbf.4; uc002lbg.4; uc002lbh.4; uc002lbi.4; uc002lbj.4; uc002lbk.4; uc010dnk.3; uc010xcn.2; uc010xco.2; uc021ujg.1	Coding
TC15000614.hg.1	7.18	9.84	-6.32	ZWILCH	zwilch kinetochore protein	chr15	66797431 - 66841823	NM_017975; ENST00000307897; ENST00000446801; ENST00000535141; AK122787; AK291048; BC036900; BC090041; NR_003105; OTTHUMT00000256904; uc002aqa.3; uc002aqb.3; uc010bhu.1; uc010bhv.3	Coding
TC01002694.hg.1	11.18	13.85	-6.35	DHCR24	24-dehydrocholesterol reductase	chr1	55315300 - 55352921	NM_014762; ENST00000371269; ENST00000535035; AK298414; AK304302; AK316419; BC004375; BC011669; OTTHUMT00000027680; OTTHUMT00000027681; uc001cyc.1; uc010ooi.1; uc010ooj.1; uc010ook.1	Coding
TC08000456.hg.1	11.32	14	-6.43	SULF1	sulfatase 1	chr8	70378859 - 70573150	NM_001128204; NM_001128205; NM_001128206; NM_015170; ENST00000260128; ENST00000402687; ENST00000419716; ENST00000458141; ENST00000521946; AF545571; AK055467; AK123744; BC068565; OTTHUMT00000378882; OTTHUMT00000378884; OTTHUMT00000378885; OTTHUMT00000378886; uc003xyd.2; uc003xye.2; uc003xyf.2; uc003xyg.2; uc003xyh.1; uc003xyi.1; uc003xyj.1; uc010lza.1	Coding
TC19000229.hg.1	6.08	8.76	-6.45	RNASEH2A	ribonuclease H2, subunit A	chr19	12917428 - 12924462	NM_006397; ENST00000221486; BC011748; uc002mvg.1	Coding
TC14000316.hg.1	7.87	10.56	-6.48	CDKN3	cyclin-dependent kinase inhibitor 3	chr14	54863673 - 54886936	NM_001130851; NM_005192; ENST00000335183; ENST00000395577; ENST00000442975; ENST00000458126; ENST00000541304; ENST00000543789; ENST00000556102; ENST00000556305; AF213034; AY257475; BC064965; OTTHUMT00000276893; uc001xap.3; uc001xar.3; uc010aoi.1; uc010aoj.2	Coding
TC01001976.hg.1	4.23	6.93	-6.49	EXO1	exonuclease 1	chr1	242011269 - 242058450	NM_003686; NM_006027; NM_130398; ENST00000348581; ENST00000366548; ENST00000493702; ENST00000518483; AK291291; BC007491; OTTHUMT00000096405; OTTHUMT00000096406; OTTHUMT00000096407; OTTHUMT00000096408; OTTHUMT00000096409; OTTHUMT00000096410; OTTHUMT00000096411; OTTHUMT00000381230; OTTHUMT00000381231; OTTHUMT00000381232; OTTHUMT00000381233; uc001hzh.3; uc009xgq.3; uc021plj.1; uc021plk.1	Coding
TC03002222.hg.1	4.83	7.53	-6.49	PPARG	peroxisome proliferator-activated receptor gamma	chr3	12330338 - 12421333	AB097931; AB107271	NonCoding
TC09002637.hg.1	5.67	8.37	-6.49	SHC3	SHC (Src homology 2 domain containing) transforming protein 3	chr9	91628167 - 91793555	D84361	NonCoding
TC15001541.hg.1	7.27	9.97	-6.5	CA12	carbonic anhydrase XII	chr15	63613577 - 63674360	NM_001218; NM_206925; ENST00000178638; ENST00000344366; ENST00000422263; ENST00000560666; AK096845; BC000278; BC011691; BC023981; OTTHUMT00000256370; OTTHUMT00000256371; uc002amc.3; uc002amd.3; uc002ame.3	Coding
TC05000010.hg.1	5.57	8.27	-6.51	TRIP13	thyroid hormone receptor interactor 13	chr5	892758 - 919472	NM_001166260; NM_004237; ENST00000166345; ENST00000510412; BC000404; OTTHUMT00000206721; OTTHUMT00000367463; OTTHUMT00000367464; OTTHUMT00000367465; OTTHUMT00000367466; OTTHUMT00000367467; OTTHUMT00000369483; uc003jbr.3; uc010ite.2	Coding
TC12000082.hg.1	7.69	10.42	-6.6	NCAPD2	non-SMC condensin I complex subunit D2	chr12	6602545 - 6641132	NM_014865; ENST00000315579; ENST00000542492; AK125155; AK303310; BC028182; uc001qoo.2; uc009zen.1; uc010sfd.1	Coding
TC02000582.hg.1	4.66	7.38	-6.61	NCAPH	non-SMC condensin I complex subunit H	chr2	97001484 - 97041274	NM_015341; ENST00000240423; ENST00000427946; ENST00000455200; AK299248; AK303725; AK308050; AK310649; BC024211; OTTHUMT00000252842; OTTHUMT00000338872; OTTHUMT00000338873; OTTHUMT00000338874; OTTHUMT00000338875; OTTHUMT00000338876; OTTHUMT00000338877; uc002svz.1; uc010fhu.1; uc010fhv.1; uc010yum.1; uc010yun.1	Coding
TC16000469.hg.1	7.23	9.95	-6.62	MT1JP	metallothionein 1J, pseudogene	chr16	56669651 - 56670998	NR_036677; ENST00000444023; BC103839; uc002ejo.1; uc002ejp.1	Coding
TC16001576.hg.1	5.01	7.74	-6.63	MT1JP	metallothionein 1J, pseudogene	chr16	56669651 - 56670998	uc002ejo.1; uc002ejp.1	NonCoding
TC13000223.hg.1	7.37	10.1	-6.64	CKAP2	cytoskeleton associated protein 2	chr13	53029495 - 53050763	NM_001098525; NM_018204; ENST00000258607; ENST00000378034; ENST00000378037; ENST00000490903; AK299083; AY062262; BC130296; BC136332; OTTHUMT00000045069; OTTHUMT00000045071; OTTHUMT00000355010; OTTHUMT00000355011; OTTHUMT00000355012; OTTHUMT00000355013; OTTHUMT00000355014; uc001vgt.2; uc001vgu.2; uc001vgv.2; uc010tha.1	Coding
TC20000063.hg.1	6.7	9.46	-6.75	MCM8	minichromosome maintenance 8 homologous recombination repair factor	chr20	5931298 - 5975852	NM_032485; NM_182802; ENST00000265187; ENST00000378883; ENST00000378886; ENST00000378896; AK314654; BC080656; BC101054; BC101055; BC101056; BC101057; OTTHUMT00000077900; OTTHUMT00000077901; uc002wmi.3; uc002wmj.3; uc002wmk.3; uc002wml.3; uc010gbp.3	Coding
TC16002034.hg.1	13.8	16.56	-6.76	MT2A	metallothionein 2A	chr16	56642111 - 56643409	NM_005953; ENST00000245185; BC007034; BC070289; OTTHUMT00000257061; uc002ejh.3	Coding
TC03001227.hg.1	5.26	8.03	-6.81	SGOL1	shugoshin-like 1 (S. pombe)	chr3	20202085 - 20227784	NM_001012409; NM_001012410; NM_001012411; NM_001012412; NM_001012413; NM_001199251; NM_001199252; NM_001199253; NM_001199254; NM_001199255; NM_001199256; NM_001199257; NM_138484; ENST00000263753; ENST00000306698; ENST00000412997; ENST00000417364; ENST00000419233; ENST00000421451; ENST00000425061; ENST00000437051; ENST00000442720; ENST00000443724; ENST00000452020; ENST00000460637; AB567656; AB5676…	Coding
TC01002500.hg.1	4.54	7.32	-6.86	CLSPN	claspin	chr1	36185819 - 36235568	NM_001190481; NM_022111; ENST00000251195; ENST00000318121; ENST00000373220; ENST00000466308; ENST00000520551; BC113116; BC115025; BC115026; BC137279; OTTHUMT00000012014; OTTHUMT00000012210; OTTHUMT00000377651; OTTHUMT00000377652; OTTHUMT00000377857; OTTHUMT00000377858; uc001bzi.3; uc009vux.3	Coding
TC06001348.hg.1	6.72	9.51	-6.94	HIST1H4D	histone cluster 1, H4d	chr6	26188938 - 26189304	NM_003539; BC128104; OTTHUMT00000040085; uc003ngu.3	Coding
TC12001489.hg.1	7.01	9.81	-6.95	RACGAP1	Rac GTPase activating protein 1	chr12	50370706 - 50419307	NM_001126103; NM_001126104; NM_013277; ENST00000312377; ENST00000427314; ENST00000454520; ENST00000547061; ENST00000547905; ENST00000548961; ENST00000551016; BC032754; uc001rvs.2; uc001rvt.2; uc001rvu.2; uc009zlm.1	Coding
TC02002758.hg.1	8.14	10.94	-6.96	IGFBP5	insulin like growth factor binding protein 5	chr2	217536828 - 217560272	NM_000599; ENST00000233813; BC011453; OTTHUMT00000256674; OTTHUMT00000339428; OTTHUMT00000339429; uc002vgj.4	Coding
TC06002746.hg.1	7.79	10.59	-6.98	HMGA1	high mobility group AT-hook 1	chr6	34204650 - 34214007	M23616	NonCoding
TC01004933.hg.1	4.44	7.25	-6.99	LHX9	LIM homeobox 9	chr1	197881662 - 197898386	AJ277915	NonCoding
TC10000098.hg.1	4.55	7.36	-7.04	MCM10	minichromosome maintenance 10 replication initiation factor	chr10	13203554 - 13253104	NM_018518; NM_182751; ENST00000378694; ENST00000378714; ENST00000484800; AL136840; BC101727; BC143490; OTTHUMT00000046849; OTTHUMT00000046850; OTTHUMT00000356853; OTTHUMT00000356854; OTTHUMT00000356855; OTTHUMT00000356856; OTTHUMT00000356857; uc001ima.3; uc001imb.3; uc001imc.3	Coding
TC06000166.hg.1	8.86	11.7	-7.13	HIST1H4C	histone cluster 1, H4c	chr6	26104104 - 26104565	NM_003542; ENST00000377803; BC054014; BC130558; BC130560; OTTHUMT00000040092; uc003ngi.3	Coding
TC15000449.hg.1	5.28	8.12	-7.13	CCNB2	cyclin B2	chr15	59397277 - 59417244	NM_004701; ENST00000288207; ENST00000559622; BC105086; OTTHUMT00000256016; uc002afz.3	Coding
TC01003679.hg.1	4.85	7.68	-7.15	KIF14	kinesin family member 14	chr1	200520625 - 200589862	NM_014875; ENST00000367350; BC113742; BC144068; OTTHUMT00000086878; uc010ppj.1; uc010ppk.1	Coding
TC11003400.hg.1	5.73	8.56	-7.15	CDON	cell adhesion associated, oncogene regulated	chr11	125827345 - 125830001	AK022986	NonCoding
TC09000207.hg.1	6.68	9.56	-7.39	MELK	maternal embryonic leucine zipper kinase	chr9	36572859 - 36677679	NM_014791; ENST00000298048; ENST00000487398; ENST00000536329; ENST00000536860; ENST00000536987; ENST00000541717; ENST00000543751; ENST00000545008; AB183427; AB183428; AK293284; AK293423; AK296820; AK299164; AK300761; AK301131; AK302374; AK309470; BC014039; OTTHUMT00000052428; OTTHUMT00000052429; OTTHUMT00000052430; OTTHUMT00000052431; OTTHUMT00000052432	Coding
TC08000196.hg.1	4.96	7.87	-7.52	CDCA2	cell division cycle associated 2	chr8	25316513 - 25365436	NM_152562; ENST00000330560; ENST00000380665; ENST00000523454; AK299278; AL833627; BC036214; BX649008; OTTHUMT00000216891; OTTHUMT00000375811; OTTHUMT00000375812; OTTHUMT00000375931; OTTHUMT00000375932; uc003xep.1; uc003xeq.1; uc003xer.1; uc011lae.1	Coding
TC15000337.hg.1	6.36	9.27	-7.53	WDR76	WD repeat domain 76	chr15	44119112 - 44160617	NM_001167941; NM_024908; ENST00000263795; ENST00000381246; ENST00000478130; BC025247; BC051855; OTTHUMT00000133482; OTTHUMT00000133483; OTTHUMT00000133484; OTTHUMT00000133867; uc001zti.2; uc021skg.1	Coding
TC01003638.hg.1	4.96	7.89	-7.62	PTGS2	prostaglandin-endoperoxide synthase 2 (prostaglandin G/H synthase and cyclooxygenase)	chr1	186640923 - 186649559	NM_000963; ENST00000367468; ENST00000490885; AJ634912; BC013734; OTTHUMT00000086157; OTTHUMT00000086158; OTTHUMT00000086159; uc001gsb.3; uc009wyo.3	Coding
TC10000673.hg.1	4.91	7.85	-7.66	HELLS	helicase, lymphoid-specific	chr10	96305543 - 96373662	NM_018063; ENST00000239026; ENST00000348459; ENST00000371327; ENST00000371332; ENST00000394036; ENST00000394045; ENST00000462057; AB102716; AB102717; AB102719; AB102720; AB102721; AB102722; AB102723; AB113248; BC068440; OTTHUMT00000049475; OTTHUMT00000049476; OTTHUMT00000049477; OTTHUMT00000049478; OTTHUMT00000049479; OTTHUMT00000049480; OTTHUMT00000049481; uc001kjs.3; uc001kjt.3; uc001kju.3; uc0…	Coding
TC01001358.hg.1	5.65	8.6	-7.74	LINC01133	long intergenic non-protein coding RNA 1133	chr1	159931008 - 159948876	NR_038849; ENST00000423943; ENST00000443364	Coding
TC01002766.hg.1	5.32	8.28	-7.78	DEPDC1	DEP domain containing 1	chr1	68939835 - 68962904	NM_001114120; NM_017779; ENST00000370966; ENST00000456315; AK022792; AL834208; BC065304; OTTHUMT00000025513; OTTHUMT00000025514; OTTHUMT00000025515; OTTHUMT00000025516; OTTHUMT00000025517; uc001dej.4; uc001dek.4; uc001del.4; uc001dem.4	Coding
TC06001349.hg.1	6.39	9.35	-7.79	HIST1H3D; HIST1H3F; HIST1H2AD	histone cluster 1, H3d; histone cluster 1, H3f; histone cluster 1, H2ad	chr6	26196982 - 26199521	NM_003530; NM_021018; NM_021065; ENST00000341023; ENST00000356476; BC031333; BC093807; BC093809; BC128035; OTTHUMT00000040096; OTTHUMT00000040100	Coding
TC09000916.hg.1	4.24	7.21	-7.79	NFIB	nuclear factor I/B	chr9	14081842 - 14398982	NM_001190737; NM_001190738; NM_005596; ENST00000380921; ENST00000380924; ENST00000380934; ENST00000380953; ENST00000380959; ENST00000397575; ENST00000397579; ENST00000397581; ENST00000493697; ENST00000543693; AK299605; BC001283; BX648416; OTTHUMT00000055468; OTTHUMT00000055469; OTTHUMT00000055470; OTTHUMT00000055471; OTTHUMT00000055472; OTTHUMT00000055473; OTTHUMT00000055474; OTTHUMT00000055475; …	Coding
TC10000373.hg.1	4.51	7.47	-7.79	CDK1	cyclin-dependent kinase 1	chr10	62538089 - 62554610	NM_001170406; NM_001170407; NM_001786; NM_033379; ENST00000316629; ENST00000373809; ENST00000395284; ENST00000448257; ENST00000519760; BC014563; BC107750; OTTHUMT00000048211; OTTHUMT00000048212; OTTHUMT00000048213; OTTHUMT00000048214; OTTHUMT00000048216; OTTHUMT00000379564; OTTHUMT00000379565; uc001jld.3; uc001jle.3; uc001jlg.3; uc010qii.2; uc021prh.1	Coding
TC20000968.hg.1	6.86	9.85	-7.97	AURKA	aurora kinase A	chr20	54944445 - 54967393	NM_003600; NM_198433; NM_198434; NM_198435; NM_198436; NM_198437; ENST00000312783; ENST00000347343; ENST00000371356; ENST00000395907; ENST00000395911; ENST00000395913; ENST00000395914; ENST00000395915; AK301769; BC001280; BC002499; BC006423; BC027464; OTTHUMT00000079804; OTTHUMT00000079805; OTTHUMT00000079806; OTTHUMT00000079807; OTTHUMT00000079808; OTTHUMT00000079809; OTTHUMT00000079810; OTTHUMT…	Coding
TC06001430.hg.1	4.62	7.61	-7.98	HIST1H2AM	histone cluster 1, H2am	chr6	27860477 - 27860963	NM_003514; ENST00000359611; OTTHUMT00000040162; uc003nkb.1	Coding
TC06000168.hg.1	12.09	15.09	-7.99	HIST1H1E	histone cluster 1, H1e	chr6	26156559 - 26157343	NM_005321; ENST00000304218; BC096168; OTTHUMT00000040084; uc003ngq.3	Coding
TC16002074.hg.1	5.8	8.8	-8.03	MT1M	metallothionein 1M	chr16	56666534 - 56667898	NM_176870; ENST00000379818; BC028280; BC103841; uc002ejn.3	Coding
TC17000495.hg.1	5.31	8.32	-8.05	CDC6	cell division cycle 6	chr17	38443885 - 38459413	NM_001254; ENST00000209728; BC025232; OTTHUMT00000257129; OTTHUMT00000257130; uc002huj.1	Coding
TC02000057.hg.1	5.35	8.36	-8.06	RRM2	ribonucleotide reductase M2	chr2	10262455 - 10271546	NM_001034; NM_001165931; ENST00000304567; ENST00000360566; BC001886; BC030154; OTTHUMT00000206895; OTTHUMT00000323530; OTTHUMT00000323531; OTTHUMT00000323532; OTTHUMT00000323533; OTTHUMT00000353209; OTTHUMT00000353210; OTTHUMT00000353211; OTTHUMT00000353212; OTTHUMT00000364902; uc021vdr.1	Coding
TC15000290.hg.1	5.33	8.35	-8.12	CASC5	cancer susceptibility candidate 5	chr15	40886218 - 40956540	NM_144508; NM_170589; ENST00000346991; ENST00000399668; ENST00000527044; ENST00000531626; AF248041; BC043597; uc001zme.3; uc010bbs.1; uc010bbt.1; uc010ucq.1	Coding
TC04000158.hg.1	7.93	10.96	-8.18	SLIT2	slit guidance ligand 2	chr4	20254883 - 20622184	NM_004787; ENST00000273739; ENST00000503823; ENST00000503837; ENST00000504154; ENST00000509394; BC117190; BC143978; OTTHUMT00000250396; OTTHUMT00000359841; OTTHUMT00000359842; OTTHUMT00000359843; OTTHUMT00000359844; OTTHUMT00000359845; OTTHUMT00000359847; OTTHUMT00000359848; OTTHUMT00000359849; OTTHUMT00000359850; OTTHUMT00000359851; uc003gpr.1; uc003gps.1	Coding
TC05000144.hg.1	6.97	10	-8.18	NPR3	natriuretic peptide receptor 3	chr5	32689176 - 32791830	NM_000908; NM_001204375; NM_001204376; ENST00000265074; ENST00000326958; ENST00000415167; ENST00000434067; AK308301; BC022250; BC131540; OTTHUMT00000317550; OTTHUMT00000317551; OTTHUMT00000366711; OTTHUMT00000366712; OTTHUMT00000366713; OTTHUMT00000379310; uc003jhu.3; uc003jhv.3; uc003jhw.2; uc010iuo.3	Coding
TC15000638.hg.1	8.58	11.62	-8.2	KIF23	kinesin family member 23	chr15	69706585 - 69740764	NM_004856; NM_138555; ENST00000260363; ENST00000352331; ENST00000395392; ENST00000558303; ENST00000558585; ENST00000559279; ENST00000560125; ENST00000561089; AK303874; AK308322; AK310402; BC051826; uc002asb.3; uc002asc.3; uc010bih.2; uc010bii.3; uc010ukc.2	Coding
TC12002424.hg.1	4.77	7.82	-8.3	HMGA2	high mobility group AT-hook 2	chr12	66352407 - 66352634	U29114	NonCoding
TC12001300.hg.1	7.53	10.59	-8.36	ABCC9	ATP binding cassette subfamily C member 9	chr12	21950324 - 22094336	NM_005691; NM_020297; ENST00000261200; ENST00000261201; ENST00000326684; ENST00000538350; AK056519; BC033804; uc001rfh.3; uc001rfi.1; uc001rfk.3; uc001rfl.1	Coding
TC10000644.hg.1	5.96	9.03	-8.38	KIF20B	kinesin family member 20B	chr10	91461367 - 91534700	NM_016195; ENST00000260753; ENST00000371728; ENST00000478929; AB033337; AB033338; AL137392; AY739715; OTTHUMT00000049328; OTTHUMT00000049330; OTTHUMT00000049331; OTTHUMT00000049332; uc001kgr.1; uc001kgs.1; uc001kgt.1; uc009xtw.1	Coding
TC02000207.hg.1	8.05	11.12	-8.4	EHD3	EH domain containing 3	chr2	31456880 - 31492313	NM_014600; ENST00000322054; ENST00000541626; AK294222; OTTHUMT00000216810; uc002rnu.3; uc010ymt.2	Coding
TC06000761.hg.1	5.23	8.34	-8.6	TTK	TTK protein kinase	chr6	80713604 - 80752244	NM_001166691; NM_003318; ENST00000230510; ENST00000369798; ENST00000509894; ENST00000515751; BC000633; BC032858; OTTHUMT00000041316; OTTHUMT00000041317; OTTHUMT00000366101; OTTHUMT00000366102; OTTHUMT00000366103; OTTHUMT00000366104; OTTHUMT00000366105; OTTHUMT00000366106; OTTHUMT00000366107; OTTHUMT00000366108; uc003pjb.4; uc003pjc.3	Coding
TC04001436.hg.1	5.96	9.07	-8.62	CENPE	centromere protein E	chr4	104026963 - 104119566	NM_001813; ENST00000265148; ENST00000380026; ENST00000509120; AY429526; OTTHUMT00000363246; OTTHUMT00000363296; OTTHUMT00000363297; OTTHUMT00000363298; OTTHUMT00000364400; OTTHUMT00000368899; uc003hxb.1; uc003hxd.1	Coding
TC17001914.hg.1	6.87	9.97	-8.62	TK1	thymidine kinase 1, soluble	chr17	76170160 - 76183314	NM_003258; ENST00000301634; BC006484; BC007872; BC007986; OTTHUMT00000319577; uc002juw.2	Coding
TC01005350.hg.1	11.87	14.99	-8.71	STMN1	stathmin 1	chr1	26227511 - 26230318	AB451448	NonCoding
TC12001803.hg.1	11.33	14.46	-8.72	LUM	lumican	chr12	91496406 - 91505608	NM_002345; ENST00000266718; ENST00000548071; BC007038; BC035997; uc001tbm.3	Coding
TC06000162.hg.1	4.69	7.82	-8.76	HIST1H3A	histone cluster 1, H3a	chr6	26020718 - 26021186	NM_003529; BC066245; BC067491; BC069303; OTTHUMT00000040080; uc003nfp.1	Coding
TC06000171.hg.1	6.55	9.69	-8.79	HIST1H2BF	histone cluster 1, H2bf	chr6	26199748 - 26200942	NM_003522; BC096120; BC096123; OTTHUMT00000040108; uc003ngx.3	Coding
TC02002886.hg.1	5.4	8.57	-8.99	HJURP	Holliday junction recognition protein	chr2	234742062 - 234763212	NM_018410; ENST00000411486; ENST00000432087; ENST00000434039; ENST00000441687; AK301643; AK303109; BC001940; OTTHUMT00000130996; OTTHUMT00000130997; OTTHUMT00000130998; OTTHUMT00000131000; OTTHUMT00000317137; OTTHUMT00000321850; OTTHUMT00000328699; uc002vvg.3; uc010znd.2; uc010zne.2	Coding
TC06003166.hg.1	9.18	12.35	-9.01	ACAT2	acetyl-CoA acetyltransferase 2	chr6	160183085 - 160200087	S70154	NonCoding
TC18000433.hg.1	7.3	10.47	-9.02	CDH2	cadherin 2, type 1, N-cadherin (neuronal)	chr18	25530930 - 25757445	NM_001792; ENST00000269141; ENST00000399380; AK302831; BC036470; OTTHUMT00000133246; OTTHUMT00000139289; OTTHUMT00000139363; OTTHUMT00000314046; OTTHUMT00000314047; uc002kwg.2; uc010xbn.1	Coding
TC02002217.hg.1	5.36	8.58	-9.3	CKAP2L	cytoskeleton associated protein 2-like	chr2	113493930 - 113522254	NM_152515; ENST00000302450; ENST00000481732; AK097948; AK302875; AK316241; BC036217; OTTHUMT00000254082; OTTHUMT00000330653; OTTHUMT00000330654; OTTHUMT00000330655; OTTHUMT00000330656; OTTHUMT00000330657; uc002tie.2; uc002tif.2; uc010yxp.1; uc010yxq.1	Coding
TC06000164.hg.1	3.09	6.34	-9.48	HIST1H3C	histone cluster 1, H3c	chr6	26045639 - 26046097	NM_003531; BC127610; OTTHUMT00000040078; uc003nfv.3	Coding
TC05000298.hg.1	7.22	10.48	-9.58	CCNB1	cyclin B1	chr5	68462837 - 68474072	NM_031966; ENST00000256442; BC006510; BT020128; OTTHUMT00000215084; OTTHUMT00000368820; OTTHUMT00000368821; OTTHUMT00000368822; OTTHUMT00000368823; OTTHUMT00000368824; OTTHUMT00000368825; uc003jvm.3; uc010ixb.3	Coding
TC01000545.hg.1	6.16	9.48	-10.02	CDC20	cell division cycle 20	chr1	43824599 - 43828874	NM_001255; ENST00000310955; ENST00000372462; ENST00000478882; BC000624; BC001088; BC006272; BC009425; BC010044; BC012827; BC015998; BC110321; OTTHUMT00000019487; OTTHUMT00000019488; OTTHUMT00000019489; OTTHUMT00000019490; uc001cix.3; uc001ciy.3	Coding
TC10002200.hg.1	6.45	9.77	-10.02	KIF20B	kinesin family member 20B	chr10	91465047 - 91488964	BC005221	NonCoding
TC06001428.hg.1	3.82	7.19	-10.32	HIST1H4L	histone cluster 1, H4l	chr6	27840926 - 27841289	NM_003546; BC069392; OTTHUMT00000043513; uc003njz.3	Coding
TC01001430.hg.1	5.38	8.76	-10.4	NUF2	NUF2, NDC80 kinetochore complex component	chr1	163291690 - 163325554	NM_031423; NM_145697; ENST00000271452; ENST00000367900; ENST00000490881; ENST00000524800; BC008489; OTTHUMT00000082812; OTTHUMT00000082813; OTTHUMT00000082814; OTTHUMT00000082815; OTTHUMT00000082816; OTTHUMT00000082817; OTTHUMT00000082818; uc001gcq.1; uc001gcr.1	Coding
TC13001100.hg.1	9.2	12.58	-10.41	CKAP2	cytoskeleton associated protein 2	chr13	53029617 - 53035443	BC105806	NonCoding
TC05000907.hg.1	5.26	8.65	-10.47	HMMR	hyaluronan-mediated motility receptor (RHAMM)	chr5	162887175 - 162918953	NM_001142556; NM_001142557; NM_012484; NM_012485; ENST00000353866; ENST00000358715; ENST00000393915; ENST00000432118; BC108904; OTTHUMT00000252751; OTTHUMT00000252752; OTTHUMT00000317352; OTTHUMT00000374163; OTTHUMT00000374164; OTTHUMT00000374165; OTTHUMT00000374166; OTTHUMT00000374167; uc003lzf.3; uc003lzg.3; uc003lzh.3; uc011dem.2	Coding
TC09000395.hg.1	5.35	8.73	-10.47	CDC20P1	cell division cycle 20 pseudogene 1	chr9	89626696 - 89628066	ENST00000541670	Coding
TC17001485.hg.1	11.48	14.87	-10.48	KRTAP2-3	keratin associated protein 2-3	chr17	39215492 - 39216366	NM_001165252; ENST00000391418; BC063625; OTTHUMT00000257692; uc002hvx.3	Coding
TC08000209.hg.1	7.73	11.13	-10.58	SCARA3	scavenger receptor class A, member 3	chr8	27491385 - 27534290	NM_016240; NM_182826; ENST00000301904; ENST00000337221; BC060811; BC075067; OTTHUMT00000376258; OTTHUMT00000376259; uc003xga.1; uc003xgb.1	Coding
TC01003245.hg.1	3.72	7.13	-10.65	FLG	filaggrin	chr1	152274651 - 152297679	NM_002016; ENST00000368799; OTTHUMT00000033742; uc001ezu.1	Coding
TC01006091.hg.1	5.32	8.73	-10.67	NEK2	NIMA-related kinase 2	chr1	211844574 - 211847705	Z25425	NonCoding
TC10002226.hg.1	4.43	7.86	-10.78	HELLS	helicase, lymphoid-specific	chr10	96305573 - 96314022	BC105606	NonCoding
TC18000006.hg.1	7.62	11.07	-10.94	TYMS	thymidylate synthetase	chr18	657604 - 673578	NM_001071; ENST00000323224; ENST00000323250; ENST00000323274; AB077207; AB077208; BC002567; BC013919; BC083512; OTTHUMT00000254316; uc010dka.1; uc010dkb.1; uc010dkc.1	Coding
TC05000604.hg.1	5.53	8.99	-11.01	LMNB1	lamin B1	chr5	126112315 - 126172712	NM_001198557; NM_005573; ENST00000261366; ENST00000395354; ENST00000460265; BC012295; BC052951; BC103723; OTTHUMT00000250956; OTTHUMT00000259188; OTTHUMT00000259189; OTTHUMT00000259190; OTTHUMT00000259191; OTTHUMT00000259193; OTTHUMT00000371422; OTTHUMT00000371423; uc003kud.2; uc010jdb.2; uc011cxb.2	Coding
TC08001086.hg.1	4.98	8.46	-11.17	PBK	PDZ binding kinase	chr8	27667137 - 27695612	NM_018492; ENST00000301905; ENST00000522944; AK301836; BC015191; OTTHUMT00000219952; OTTHUMT00000376283; OTTHUMT00000378071; OTTHUMT00000378072; uc003xgi.3; uc011lap.2	Coding
TC18000202.hg.1	4.94	8.44	-11.3	NEDD4L	neural precursor cell expressed, developmentally down-regulated 4-like, E3 ubiquitin protein ligase	chr18	55711610 - 56068772	NM_001144964; NM_001144965; NM_001144966; NM_001144967; NM_001144968; NM_001144969; NM_001144970; NM_001144971; NM_001243960; NM_015277; ENST00000256830; ENST00000356462; ENST00000357895; ENST00000382850; ENST00000400345; ENST00000431212; ENST00000435432; ENST00000456173; ENST00000456986; AL137469; AY243321; AY243322; AY751751; BC032597; uc002lgx.3; uc002lgy.3; uc002lgz.3; uc002lha.1; uc002lhb.2;…	Coding
TC22000260.hg.1	6.36	9.87	-11.39	MCM5	minichromosome maintenance complex component 5	chr22	35796056 - 35820495	NM_006739; ENST00000216122; ENST00000382011; ENST00000417343; ENST00000465557; AB209612; AK122853; AK308343; BC000142; BC003656; OTTHUMT00000320661; OTTHUMT00000320676; OTTHUMT00000320678; OTTHUMT00000320679; OTTHUMT00000320680; OTTHUMT00000320681; OTTHUMT00000320682; OTTHUMT00000320684; OTTHUMT00000320685; uc003anu.4; uc003anv.4; uc003anw.1; uc010gws.2	Coding
TC01001174.hg.1	11.56	15.08	-11.42	HIST2H2AA4; HIST2H2AA3	histone cluster 2, H2aa4; histone cluster 2, H2aa3	chr1	149822628 - 149823191	NM_001040874; NM_003516; ENST00000369159; BC096705; OTTHUMT00000033457; uc001esx.3	Coding
TC18000009.hg.1	5.01	8.55	-11.64	NDC80	NDC80 kinetochore complex component	chr18	2571510 - 2616634	NM_006101; ENST00000261597; BC035617; OTTHUMT00000254327; uc002kli.3	Coding
TC20000927.hg.1	11.14	14.68	-11.64	PTGIS	prostaglandin I2 (prostacyclin) synthase	chr20	48120411 - 48184728	NM_000961; ENST00000244043; BC101809; BC101811; BC143381; OTTHUMT00000080496; OTTHUMT00000106722; uc002xut.3; uc010zyi.2	Coding
TC01005828.hg.1	3.65	7.2	-11.75	FLG	filaggrin	chr1	152274640 - 152281460	M60502	NonCoding
TC11000482.hg.1	4.41	7.98	-11.85	FAM111B	family with sequence similarity 111, member B	chr11	58874658 - 58894888	NM_001142703; NM_001142704; NM_198947; ENST00000343597; ENST00000411426; ENST00000529618; BC130513; uc001nnl.3; uc001nnm.3; uc010rko.2	Coding
TC17000718.hg.1	6.49	10.08	-12.05	PRR11	proline rich 11	chr17	57232860 - 57284070	NM_018304; ENST00000262293; BC008669; uc002ixf.2; uc021uar.1	Coding
TC08002263.hg.1	7.28	10.88	-12.17	CLU	clusterin	chr8	27454434 - 27468954	NR_038335	NonCoding
TC16001083.hg.1	5.74	9.36	-12.28	SHCBP1	SHC SH2-domain binding protein 1	chr16	46614466 - 46655538	NM_024745; ENST00000303383; BC030699; OTTHUMT00000255740; uc002eec.4	Coding
TC04002936.hg.1	8.92	12.58	-12.61	FGF5	fibroblast growth factor 5	chr4	81187742 - 81212171	NM_004464; NM_033143; ENST00000312465; ENST00000456523; ENST00000503413; BC074858; BC131502; OTTHUMT00000252627; OTTHUMT00000252628; OTTHUMT00000362782; OTTHUMT00000362783; uc003hmd.3; uc003hme.3	Coding
TC08000213.hg.1	5.02	8.69	-12.72	ESCO2	establishment of sister chromatid cohesion N-acetyltransferase 2	chr8	27629466 - 27670157	NM_001017420; ENST00000305188; ENST00000397418; ENST00000523910; AF306676; BC034641; OTTHUMT00000376275; OTTHUMT00000376276; OTTHUMT00000376277; OTTHUMT00000376278; OTTHUMT00000376279; OTTHUMT00000376280; OTTHUMT00000376281; uc003xgg.3; uc003xgh.3; uc010luy.1	Coding
TC04000155.hg.1	6.03	9.73	-13.06	NCAPG	non-SMC condensin I complex subunit G	chr4	17812525 - 17846487	NM_022346; ENST00000251496; BC068467; BC101476; BC143383; OTTHUMT00000250375; OTTHUMT00000360238; OTTHUMT00000360239; OTTHUMT00000360240; OTTHUMT00000360241	Coding
TC01001791.hg.1	6.03	9.77	-13.32	CENPF	centromere protein F	chr1	214776532 - 214837931	NM_016343; ENST00000366955; ENST00000467765; OTTHUMT00000089749; OTTHUMT00000089750; OTTHUMT00000089751; OTTHUMT00000089752; OTTHUMT00000089753; uc001hkm.3	Coding
TC02002204.hg.1	5.63	9.41	-13.72	BUB1	BUB1 mitotic checkpoint serine/threonine kinase	chr2	111395275 - 111435691	NM_004336; ENST00000302759; ENST00000409311; ENST00000478175; ENST00000535254; AK023540; AK225317; AK302418; BC028201; OTTHUMT00000331925; OTTHUMT00000331926; OTTHUMT00000331927; OTTHUMT00000331928; OTTHUMT00000331929; OTTHUMT00000331930; OTTHUMT00000331931; OTTHUMT00000331932; OTTHUMT00000331933; OTTHUMT00000331934; OTTHUMT00000331935; uc002tgc.3; uc002tgd.2; uc010fkb.3; uc010yxh.2	Coding
TC15001858.hg.1	6.8	10.58	-13.72	PRC1	protein regulator of cytokinesis 1	chr15	91509268 - 91538859	NM_003981; NM_199413; NM_199414; ENST00000361188; ENST00000394249; ENST00000442656; ENST00000555455; ENST00000556972; AK297117; AK304094; BC003138; BC005140	Coding
TC20000198.hg.1	8.44	12.32	-14.69	TPX2	TPX2, microtubule-associated	chr20	30326904 - 30389608	NM_012112; ENST00000300403; ENST00000340513; AF287265; BC004136; BC020207; OTTHUMT00000078569; OTTHUMT00000078570; uc002wwp.1; uc010gdv.1	Coding
TC01003662.hg.1	5.97	9.86	-14.76	ASPM	abnormal spindle microtubule assembly	chr1	197053257 - 197115824	NM_001206846; NM_018136; ENST00000294732; ENST00000367408; ENST00000367409; AY971957; OTTHUMT00000088256; OTTHUMT00000088257; uc001gtu.3; uc001gtv.3; uc001gtw.4	Coding
TC14001155.hg.1	6.72	10.62	-14.88	DLGAP5	discs, large (Drosophila) homolog-associated protein 5	chr14	55614830 - 55658396	NM_001146015; NM_014750; ENST00000247191; ENST00000395425; ENST00000554067; BC010658; BC016276; OTTHUMT00000276908; OTTHUMT00000276909; uc001xbs.3; uc001xbt.3	Coding
TC22001090.hg.1	7.23	11.13	-14.89	MCM5	minichromosome maintenance complex component 5	chr22	35796128 - 35820494	D83986	NonCoding
TC10000664.hg.1	5.66	9.56	-14.94	CEP55	centrosomal protein 55kDa	chr10	95256369 - 95288849	NM_001127182; NM_018131; ENST00000371485; ENST00000496302; BC008947; OTTHUMT00000049434; OTTHUMT00000049435; OTTHUMT00000049436; uc001kiq.4; uc009xug.3	Coding
TC10000659.hg.1	6.29	10.23	-15.4	KIF11	kinesin family member 11	chr10	94352825 - 94415152	NM_004523; ENST00000260731; BC126211; BC136474; OTTHUMT00000049401; uc001kic.3	Coding
TC05002418.hg.1	7.53	11.52	-15.83	CCNB1	cyclin B1	chr5	68470753 - 68471373	AY027770	NonCoding
TC01005517.hg.1	3.52	7.51	-15.84	DAB1	Dab, reelin signal transducer, homolog 1 (Drosophila)	chr1	57460452 - 57462521	AK055341	NonCoding
TC06000173.hg.1	7.81	11.82	-16.1	HIST1H2AE	histone cluster 1, H2ae	chr6	26217148 - 26217711	NM_021052; ENST00000303910; BC093836; OTTHUMT00000040103; uc003nha.1	Coding
TC06001427.hg.1	10.53	14.6	-16.74	HIST1H3I	histone cluster 1, H3i	chr6	27839623 - 27840099	NM_003533; BC066884; BC067493; BC069305; OTTHUMT00000043452; uc003njy.3	Coding
TC02000219.hg.1	5.96	10.09	-17.53	LTBP1	latent transforming growth factor beta binding protein 1	chr2	33172039 - 33624576	NM_000627; NM_001166264; NM_001166265; NM_001166266; NM_206943; ENST00000402934; ENST00000404525; ENST00000404816; ENST00000407925; ENST00000418533; ENST00000498013; AK302857; BC130289; BC144128; OTTHUMT00000325298; OTTHUMT00000325334; OTTHUMT00000325337; OTTHUMT00000325420; OTTHUMT00000325421; OTTHUMT00000325458; OTTHUMT00000325459; OTTHUMT00000326227; OTTHUMT00000326293; OTTHUMT00000326294; OTT…	Coding
TC02004919.hg.1	5.17	9.32	-17.7	HOXD10	homeobox D10	chr2	176981307 - 176984670	NM_002148; ENST00000249501; BC069619; BC074760; OTTHUMT00000255692; uc002ukj.3	Coding
TC07002236.hg.1	5.2	9.38	-18.14	AQP1	aquaporin 1 (Colton blood group)	chr7	30962194 - 30963687	AY312581	NonCoding
TC01005829.hg.1	3.58	7.77	-18.21	FLG	filaggrin	chr1	152286184 - 152286725	M60500	NonCoding
TC20001661.hg.1	8.48	12.67	-18.24	AURKA	aurora kinase A	chr20	54944466 - 54965722	D84212	NonCoding
TC0X000073.hg.1	4.15	8.34	-18.25	GRPR	gastrin-releasing peptide receptor	chrX	16141424 - 16171641	NM_005314; ENST00000380289; BC074733; OTTHUMT00000055901; uc004cxj.3	Coding
TC01005830.hg.1	3.31	7.58	-19.3	FLG	filaggrin	chr1	152287087 - 152287969	L01090	NonCoding
TC05000697.hg.1	6.83	11.12	-19.56	KIF20A	kinesin family member 20A	chr5	137514408 - 137523404	NM_005733; ENST00000394894; ENST00000508792; AK296879; BC012999; OTTHUMT00000251272; OTTHUMT00000373080; OTTHUMT00000373081; OTTHUMT00000373082; OTTHUMT00000373083; OTTHUMT00000373084; OTTHUMT00000373085; uc003lcj.3; uc011cyo.2	Coding
TC04002654.hg.1	6.17	10.52	-20.46	CENPE	centromere protein E	chr4	104059527 - 104061564	AY429526	NonCoding
TC16000258.hg.1	7.49	11.86	-20.6	PLK1	polo-like kinase 1	chr16	23690143 - 23701688	NM_005030; ENST00000300093; BC002369; BC003002; BC014846; OTTHUMT00000214057; uc002dlz.1	Coding
TC15000306.hg.1	6.39	10.83	-21.68	NUSAP1	nucleolar and spindle associated protein 1	chr15	41624892 - 41673248	NM_001243142; NM_001243143; NM_001243144; NM_016359; NM_018454; ENST00000260359; ENST00000414849; ENST00000450592; ENST00000558123; ENST00000559596; ENST00000560177; ENST00000560747; BC001308; BC010838; BC012887; BC024772; uc001znr.4; uc001zns.4; uc001znt.4; uc001znu.4; uc001znv.4; uc001znw.4; uc010ucw.2	Coding
TC06001429.hg.1	5.97	10.52	-23.34	HIST1H3J	histone cluster 1, H3j	chr6	27858093 - 27860884	NM_003535; ENST00000359303; ENST00000479986; OTTHUMT00000043453; OTTHUMT00000331293; uc003nka.3	Coding
TC01001767.hg.1	4.98	9.55	-23.78	DTL	denticleless E3 ubiquitin protein ligase homolog (Drosophila)	chr1	212208919 - 212280742	NM_016448; ENST00000366991; ENST00000475419; ENST00000542077; AK027651; AK303346; BC033297; BC033540; OTTHUMT00000090182; OTTHUMT00000090183; OTTHUMT00000090184; OTTHUMT00000090185; OTTHUMT00000090186; uc001hiz.4; uc009xdc.3; uc010ptb.2	Coding
TC17001462.hg.1	6.99	11.6	-24.52	TOP2A	topoisomerase (DNA) II alpha	chr17	38544768 - 38574408	NM_001067; ENST00000423485; AF285158; BC140791; OTTHUMT00000338035; uc002huq.3; uc002hur.1	Coding
TC06001343.hg.1	4.86	9.48	-24.7	HIST1H2AB	histone cluster 1, H2ab	chr6	26033320 - 26033796	NM_003513; BC125140; OTTHUMT00000040082; uc003nft.1	Coding
TC06000178.hg.1	4.98	9.66	-25.68	HIST1H2BI	histone cluster 1, H2bi	chr6	26273144 - 26273640	NM_003525; ENST00000377733; BC101653; BC101655; OTTHUMT00000040111; uc003nhk.3	Coding
TC07000235.hg.1	8.58	13.34	-27.13	ANLN	anillin actin binding protein	chr7	36429415 - 36493400	NM_018685; ENST00000265748; ENST00000396068; ENST00000495714; AK291254; AK299803; BC070066; OTTHUMT00000218582; OTTHUMT00000337742; OTTHUMT00000337744; OTTHUMT00000337745; OTTHUMT00000337746; OTTHUMT00000337747; OTTHUMT00000337748; OTTHUMT00000337749; OTTHUMT00000337750; OTTHUMT00000337751; OTTHUMT00000337752; OTTHUMT00000337753; OTTHUMT00000337754; uc003tff.3; uc003tfg.3; uc010kxe.3; uc011kaz.2	Coding
TC06001353.hg.1	5.8	10.68	-29.47	HIST1H3F	histone cluster 1, H3f	chr6	26250369 - 26250835	NM_021018; BC067492; BC069818; BC096131; OTTHUMT00000040098; uc003nhg.1	Coding
TC17002618.hg.1	6.84	11.77	-30.36	TOP2A	topoisomerase (DNA) II alpha	chr17	38573069 - 38574167	BC062677	NonCoding
TC10001756.hg.1	6.71	11.76	-33.29	MKI67	marker of proliferation Ki-67	chr10	129894923 - 129924649	NM_001145966; NM_002417; ENST00000368653; ENST00000368654; ENST00000484853; AJ567756; AJ567757; OTTHUMT00000050999; OTTHUMT00000051000; OTTHUMT00000051001; OTTHUMT00000051002; OTTHUMT00000051003; uc001lke.3; uc001lkf.3; uc009yav.1; uc009yaw.1	Coding
TC01006023.hg.1	7.57	12.74	-36.02	ASPM	abnormal spindle microtubule assembly	chr1	197113086 - 197115665	BC015396	NonCoding
TC06000265.hg.1	6.34	11.64	-39.32	HIST1H2BM	histone cluster 1, H2bm	chr6	27782822 - 27783267	NM_003521; BC066244; BC067488; OTTHUMT00000040157; uc003njo.3	Coding
TC06001342.hg.1	6.16	12.26	-68.63	HIST1H3B	histone cluster 1, H3b	chr6	26031817 - 26032289	NM_003537; BC069133; BC096132; BC099630; OTTHUMT00000040077; uc003nfs.1	Coding
TC02001867.hg.1	5.21	13.61	-337.54	EFEMP1	EGF containing fibulin-like extracellular matrix protein 1	chr2	56093097 - 56151298	NM_001039348; NM_001039349; ENST00000355426; ENST00000394555; ENST00000497698; AK301402; BC014410; BC098561; OTTHUMT00000251491; OTTHUMT00000324899; OTTHUMT00000324900; OTTHUMT00000324901; OTTHUMT00000324902; OTTHUMT00000324903; OTTHUMT00000324904; OTTHUMT00000324905; OTTHUMT00000324906; OTTHUMT00000324907; OTTHUMT00000324908; OTTHUMT00000324909; uc002rzi.3; uc002rzj.3; uc010ypc.2	Coding
